# Supplementary material for: 4-(4-Bromo­phen­yl)-2,6-diphenyl­pyridine
Source: Acta Crystallogr Sect E Struct Rep Online. 2009 Nov 21;65(Pt 12):o3182. doi: 10.1107/S1600536809049253 (PMC2972060; doi:10.1107/S1600536809049253)
Supplement: Supplementary file 1 [file e-65-o3182-sup1.cif]

##############################################################################
###                                                                        ###
###        Electronic paper (Acta Crystallographica Section E)             ###
###                                                                        ###
##############################################################################
#                                                                            #
# This CIF contains the data in a paper accepted for publication in Acta     #
# Crystallographica Section E. It conforms to the requirements of Notes      #
# for Authors for Section E, and has been peer reviewed under the auspices   #
# of the IUCr Commission on Journals.                                        #
#                                                                            #
# Full details of the Crystallographic Information File format               #
# are given in the paper "The Crystallographic Information File (CIF):       #
# a New Standard Archive File for Crystallography" by S. R. Hall, F. H.      #
# Allen and I. D. Brown [Acta Cryst. (1991), A47, 655-685].                  #
#                                                                            #
# The current version of the core CIF dictionary is obtainable from          #
# ftp://ftp.iucr.org/pub/cif_core.dic. The current version number is 2.4.    #
#                                                                            #
# Software is freely available for graphical display of the structure(s) in  #
# this CIF.  For information consult the CIF home page http://www.iucr.org/  #
# cif/home.html                                                              #
#                                                                            #
# This file may be used for bona fide research purposes within the           #
# scientific community so long as proper attribution is given to the journal # 
# article from which it was obtained.                                        #
#                                                                            #
##############################################################################
                                             
data_global
_audit_creation_method     'form.cif (version 2.0)'
_journal_data_validation_number     ?
_journal_date_recd_electronic     2009-10-15
_journal_date_accepted     2009-11-18
_journal_name_full     'Acta Crystallographica, Section E'
_journal_year     2009
_journal_volume     65
_journal_issue     12
_journal_page_first     o3182
_journal_page_last     o3182
_journal_paper_category     QO
_journal_coeditor_code     XU2640
_publ_contact_author_name     'Yu Xie'
_publ_contact_author_address
;
Department of Material Chemistry
Nanchang Hangkong University
Nanchang, 330063,
People's Republic of China
;
_publ_contact_author_email     'xieyu_121@163.com'
_publ_contact_author_fax     '86-791-3953373'
_publ_contact_author_phone     '86-791-3953373'
_publ_section_title
;
4-(4-Bromophenyl)-2,6-diphenylpyridine
;
loop_
    _publ_author_name
    _publ_author_address
    'Qun Cao'
;
Key Laboratory of Nondestructive Testing (Ministry of Education)
Nanchang Hangkong University
Nanchang 330063,
People's Republic of China
;
    'Yu Xie'
;
Key Laboratory of Nondestructive Testing (Ministry of Education)
Nanchang Hangkong University
Nanchang 330063,
People's Republic of China
Key Laboratory of Photochemical Conversion and Optoelectronic Materials
TIPC, CAS, Beijing 100190, People's Republic of China
;
    'Jie Jia'
;
Key Laboratory of Nondestructive Testing (Ministry of Education)
Nanchang Hangkong University
Nanchang 330063,
People's Republic of China
;
    'Xiao-Wei Hong'
;
Key Laboratory of Nondestructive Testing (Ministry of Education)
Nanchang Hangkong University
Nanchang 330063,
People's Republic of China
;
data_I
_audit_creation_method     SHELXL-97
_chemical_name_systematic
;
4-(4-Bromophenyl)-2,6-diphenylpyridine
;
_chemical_name_common     ?
_chemical_formula_moiety     'C23 H16 Br N'
_chemical_formula_sum     'C23 H16 Br N'
_chemical_formula_iupac     'C23 H16 Br N'
_chemical_formula_weight     386.28
_chemical_melting_point     ?
_symmetry_cell_setting     Monoclinic
_symmetry_space_group_name_H-M     'P 21/c'
_symmetry_space_group_name_Hall     '-P 2ybc'
loop_
    _symmetry_equiv_pos_as_xyz
    'x, y, z'
    '-x, y+1/2, -z+1/2'
    '-x, -y, -z'
    'x, -y-1/2, z-1/2'
_cell_length_a     8.9837(4)
_cell_length_b     21.5202(10)
_cell_length_c     9.6108(4)
_cell_angle_alpha     90.00
_cell_angle_beta     105.5940(10)
_cell_angle_gamma     90.00
_cell_volume     1789.67(14)
_cell_formula_units_Z     4
_cell_measurement_reflns_used     987
_cell_measurement_theta_min     2.92
_cell_measurement_theta_max     25.12
_cell_measurement_temperature     293(2)
_exptl_crystal_description     'block'
_exptl_crystal_colour     'colorless'
_exptl_crystal_size_max     0.30
_exptl_crystal_size_mid     0.22
_exptl_crystal_size_min     0.20
_exptl_crystal_density_diffrn     1.434
_exptl_crystal_density_meas     ?
_exptl_crystal_density_method     'not measured'
_exptl_crystal_F_000     784
_exptl_absorpt_coefficient_mu     2.301
_exptl_absorpt_correction_type     multi-scan
_exptl_absorpt_process_details     '(SADABS; Sheldrick, 1996)'
_exptl_absorpt_correction_T_min     0.542
_exptl_absorpt_correction_T_max     0.652
_exptl_special_details
;
;
_diffrn_ambient_temperature     293(2)
_diffrn_radiation_type     MoK\a
_diffrn_radiation_wavelength     0.71073
_diffrn_radiation_source     'fine-focus sealed tube'
_diffrn_radiation_monochromator     graphite
_diffrn_measurement_device_type     'Bruker SMART CCD area-detector'
_diffrn_measurement_method     '\f and \w scans'
_diffrn_detector_area_resol_mean     ?
_diffrn_reflns_number     13423
_diffrn_reflns_av_R_equivalents     0.0271
_diffrn_reflns_av_sigmaI/netI     0.0358
_diffrn_reflns_theta_min     1.89
_diffrn_reflns_theta_max     28.27
_diffrn_reflns_theta_full     25.00
_diffrn_measured_fraction_theta_max     0.977
_diffrn_measured_fraction_theta_full     0.982
_diffrn_reflns_limit_h_min     -11
_diffrn_reflns_limit_h_max     11
_diffrn_reflns_limit_k_min     -28
_diffrn_reflns_limit_k_max     27
_diffrn_reflns_limit_l_min     -11
_diffrn_reflns_limit_l_max     12
_diffrn_standards_number     0
_diffrn_standards_interval_count     ?
_diffrn_standards_interval_time     ?
_diffrn_standards_decay_%     ?
_refine_special_details
;
Refinement of <i>F</i>^2^ against ALL reflections. The weighted <i>R</i>-factor
<i>wR</i> and goodness of fit <i>S</i> are based on <i>F</i>^2^, conventional
<i>R</i>-factors <i>R</i> are based on <i>F</i>, with <i>F</i> set to zero for
negative <i>F</i>^2^. The threshold expression of <i>F</i>^2^ >
\s(<i>F</i>^2^) is used only for calculating <i>R</i>-factors(gt) <i>etc</i>.
and is not relevant to the choice of reflections for refinement.
<i>R</i>-factors based on <i>F</i>^2^ are statistically about twice as large
as those based on <i>F</i>, and <i>R</i>- factors based on ALL data will be
even larger.
;
_reflns_number_total     4325
_reflns_number_gt     2433
_reflns_threshold_expression     I>2sigma(I)
_refine_ls_structure_factor_coef     Fsqd
_refine_ls_matrix_type     full
_refine_ls_R_factor_all     0.0839
_refine_ls_R_factor_gt     0.0384
_refine_ls_wR_factor_gt     0.0916
_refine_ls_wR_factor_ref     0.1049
_refine_ls_goodness_of_fit_ref     1.010
_refine_ls_restrained_S_all     1.010
_refine_ls_number_reflns     4325
_refine_ls_number_parameters     226
_refine_ls_number_restraints     0
_refine_ls_hydrogen_treatment     constr
_refine_ls_weighting_scheme     calc
_refine_ls_weighting_details
         'calc w=1/[\s^2^(Fo^2^)+(0.0449P)^2^+0.3089P] where P=(Fo^2^+2Fc^2^)/3'
_atom_sites_solution_hydrogens     geom
_atom_sites_solution_primary     direct
_atom_sites_solution_secondary     difmap
_refine_ls_shift/su_max     0.001
_refine_ls_shift/su_mean     0.000
_refine_diff_density_max     0.417
_refine_diff_density_min     -0.432
_refine_ls_extinction_method     none
_refine_ls_extinction_coef     ?
loop_
    _atom_type_symbol
    _atom_type_description
    _atom_type_scat_dispersion_real
    _atom_type_scat_dispersion_imag
    _atom_type_scat_source
    'C' 'C' 0.0033 0.0016
                         'International Tables Vol C Tables 4.2.6.8 and 6.1.1.4'
    'H' 'H' 0.0000 0.0000
                         'International Tables Vol C Tables 4.2.6.8 and 6.1.1.4'
    'N' 'N' 0.0061 0.0033
                         'International Tables Vol C Tables 4.2.6.8 and 6.1.1.4'
    'Br' 'Br' -0.2901 2.4595
                         'International Tables Vol C Tables 4.2.6.8 and 6.1.1.4'
_computing_data_collection     'SMART (Bruker, 1998)'
_computing_cell_refinement     'SAINT (Bruker, 1998)'
_computing_data_reduction     'SAINT (Bruker, 1998)'
_computing_structure_solution     'SHELXTL (Sheldrick, 2008)'
_computing_structure_refinement     'SHELXTL (Sheldrick, 2008)'
_computing_molecular_graphics     'SHELXTL (Sheldrick, 2008)'
_computing_publication_material     'SHELXTL (Sheldrick, 2008)'
loop_
    _atom_site_type_symbol
    _atom_site_label
    _atom_site_fract_x
    _atom_site_fract_y
    _atom_site_fract_z
    _atom_site_U_iso_or_equiv
    _atom_site_adp_type
    _atom_site_calc_flag
    _atom_site_refinement_flags
    _atom_site_occupancy
    _atom_site_disorder_assembly
    _atom_site_disorder_group
    Br Br1 0.28459(4) 0.440827(13) 0.83895(4) 0.08918(16) Uani d . 1 . .
    N N1 -0.0501(2) 0.82145(8) 0.9831(2) 0.0538(5) Uani d . 1 . .
    C C7 -0.1196(2) 0.76960(11) 1.0130(2) 0.0518(6) Uani d . 1 . .
    C C12 0.1459(2) 0.87312(11) 0.8977(3) 0.0530(6) Uani d . 1 . .
    C C21 0.2129(3) 0.52227(11) 0.8610(3) 0.0597(6) Uani d . 1 . .
    C C23 0.2619(3) 0.62976(12) 0.9073(3) 0.0599(6) Uani d . 1 . .
    H H23A 0.3310 0.6628 0.9268 0.072 Uiso calc R 1 . .
    C C16 0.2240(3) 0.97801(12) 0.9653(3) 0.0733(7) Uani d . 1 . .
    H H16A 0.2220 1.0125 1.0230 0.088 Uiso calc R 1 . .
    C C9 0.0510(3) 0.70294(10) 0.9250(3) 0.0527(6) Uani d . 1 . .
    C C11 0.0680(3) 0.81496(10) 0.9238(3) 0.0527(6) Uani d . 1 . .
    C C10 0.1200(3) 0.75706(11) 0.8935(3) 0.0570(6) Uani d . 1 . .
    H H10A 0.2019 0.7545 0.8517 0.068 Uiso calc R 1 . .
    C C8 -0.0713(3) 0.71067(10) 0.9864(3) 0.0556(6) Uani d . 1 . .
    H H8A -0.1212 0.6759 1.0098 0.067 Uiso calc R 1 . .
    C C19 0.0068(3) 0.59007(11) 0.8679(3) 0.0617(6) Uani d . 1 . .
    H H19A -0.0978 0.5962 0.8591 0.074 Uiso calc R 1 . .
    C C18 0.1063(3) 0.64034(10) 0.8985(3) 0.0526(6) Uani d . 1 . .
    C C17 0.1437(3) 0.92504(11) 0.9818(3) 0.0629(7) Uani d . 1 . .
    H H17A 0.0876 0.9243 1.0502 0.076 Uiso calc R 1 . .
    C C15 0.3066(3) 0.98002(13) 0.8645(3) 0.0718(8) Uani d . 1 . .
    H H15A 0.3629 1.0154 0.8555 0.086 Uiso calc R 1 . .
    C C13 0.2264(3) 0.87648(12) 0.7932(3) 0.0620(6) Uani d . 1 . .
    H H13A 0.2266 0.8425 0.7335 0.074 Uiso calc R 1 . .
    C C5 -0.3104(3) 0.73186(13) 1.1431(3) 0.0683(7) Uani d . 1 . .
    H H5A -0.2590 0.6939 1.1585 0.082 Uiso calc R 1 . .
    C C20 0.0587(3) 0.53108(11) 0.8502(3) 0.0628(6) Uani d . 1 . .
    H H20A -0.0096 0.4977 0.8313 0.075 Uiso calc R 1 . .
    C C6 -0.2546(3) 0.77920(11) 1.0728(3) 0.0525(6) Uani d . 1 . .
    C C1 -0.3309(3) 0.83534(12) 1.0563(3) 0.0681(7) Uani d . 1 . .
    H H1B -0.2942 0.8681 1.0117 0.082 Uiso calc R 1 . .
    C C2 -0.4611(3) 0.84380(13) 1.1047(3) 0.0772(8) Uani d . 1 . .
    H H2A -0.5110 0.8821 1.0926 0.093 Uiso calc R 1 . .
    C C14 0.3058(3) 0.92962(13) 0.7769(3) 0.0716(8) Uani d . 1 . .
    H H14A 0.3591 0.9313 0.7063 0.086 Uiso calc R 1 . .
    C C4 -0.4407(3) 0.74032(14) 1.1904(3) 0.0748(8) Uani d . 1 . .
    H H4A -0.4774 0.7080 1.2361 0.090 Uiso calc R 1 . .
    C C22 0.3151(3) 0.57114(12) 0.8876(3) 0.0640(7) Uani d . 1 . .
    H H22A 0.4187 0.5648 0.8924 0.077 Uiso calc R 1 . .
    C C3 -0.5166(3) 0.79637(13) 1.1701(3) 0.0731(8) Uani d . 1 . .
    H H3A -0.6054 0.8019 1.2009 0.088 Uiso calc R 1 . .
loop_
    _atom_site_aniso_label
    _atom_site_aniso_U_11
    _atom_site_aniso_U_22
    _atom_site_aniso_U_33
    _atom_site_aniso_U_12
    _atom_site_aniso_U_13
    _atom_site_aniso_U_23
    Br1 0.0970(3) 0.0623(2) 0.1124(3) 0.02012(15) 0.0353(2) 0.00041(16)
    N1 0.0535(11) 0.0557(11) 0.0563(13) -0.0001(9) 0.0215(9) -0.0006(9)
    C7 0.0517(13) 0.0565(13) 0.0503(15) 0.0016(10) 0.0190(11) 0.0046(11)
    C12 0.0506(13) 0.0571(14) 0.0539(15) -0.0012(10) 0.0185(11) -0.0006(11)
    C21 0.0681(16) 0.0547(14) 0.0591(16) 0.0088(12) 0.0220(13) 0.0018(11)
    C23 0.0553(14) 0.0605(15) 0.0697(17) -0.0020(11) 0.0268(13) 0.0006(12)
    C16 0.0888(19) 0.0562(15) 0.078(2) -0.0075(14) 0.0275(16) -0.0077(13)
    C9 0.0499(13) 0.0569(13) 0.0530(15) -0.0002(10) 0.0169(11) 0.0002(11)
    C11 0.0538(13) 0.0556(13) 0.0518(15) -0.0034(10) 0.0193(11) -0.0010(11)
    C10 0.0540(14) 0.0617(14) 0.0616(16) -0.0008(11) 0.0264(12) -0.0023(12)
    C8 0.0550(14) 0.0519(13) 0.0642(17) -0.0024(11) 0.0233(12) 0.0033(11)
    C19 0.0509(13) 0.0642(15) 0.0719(18) 0.0019(12) 0.0199(12) -0.0034(13)
    C18 0.0546(14) 0.0536(13) 0.0534(15) 0.0016(11) 0.0211(11) 0.0022(11)
    C17 0.0676(15) 0.0623(15) 0.0651(18) -0.0021(12) 0.0283(13) -0.0044(12)
    C15 0.0720(17) 0.0625(16) 0.082(2) -0.0154(13) 0.0233(16) 0.0028(14)
    C13 0.0646(15) 0.0619(15) 0.0654(17) -0.0070(12) 0.0276(13) -0.0063(12)
    C5 0.0726(17) 0.0617(15) 0.080(2) 0.0029(13) 0.0366(15) 0.0087(13)
    C20 0.0646(16) 0.0544(14) 0.0713(18) -0.0029(12) 0.0214(13) -0.0035(12)
    C6 0.0484(13) 0.0567(13) 0.0560(15) 0.0003(10) 0.0199(11) -0.0019(11)
    C1 0.0663(16) 0.0598(15) 0.088(2) 0.0006(12) 0.0375(15) 0.0012(14)
    C2 0.0694(17) 0.0671(17) 0.106(2) 0.0104(13) 0.0426(17) -0.0017(16)
    C14 0.0718(17) 0.0760(18) 0.076(2) -0.0115(13) 0.0353(15) 0.0028(15)
    C4 0.0745(18) 0.0799(19) 0.083(2) -0.0101(15) 0.0439(16) 0.0053(15)
    C22 0.0567(14) 0.0686(17) 0.0702(18) 0.0105(12) 0.0231(13) 0.0039(13)
    C3 0.0576(16) 0.087(2) 0.084(2) 0.0001(14) 0.0350(15) -0.0095(16)
_geom_special_details
;
All e.s.d.'s (except the e.s.d. in the dihedral angle between two l.s. planes)
are estimated using the full covariance matrix. The cell e.s.d.'s are taken
into account individually in the estimation of e.s.d.'s in distances, angles
and torsion angles; correlations between e.s.d.'s in cell parameters are only
used when they are defined by crystal symmetry. An approximate (isotropic)
treatment of cell e.s.d.'s is used for estimating e.s.d.'s involving l.s.
planes.
;
loop_
    _geom_bond_atom_site_label_1
    _geom_bond_atom_site_label_2
    _geom_bond_site_symmetry_2
    _geom_bond_distance
    _geom_bond_publ_flag
    Br1 C21 . 1.899(2) ?
    N1 C11 . 1.340(3) ?
    N1 C7 . 1.347(3) ?
    C7 C8 . 1.386(3) ?
    C7 C6 . 1.490(3) ?
    C12 C17 . 1.382(3) ?
    C12 C13 . 1.389(3) ?
    C12 C11 . 1.488(3) ?
    C21 C20 . 1.374(3) ?
    C21 C22 . 1.374(4) ?
    C23 C22 . 1.380(3) ?
    C23 C18 . 1.397(3) ?
    C23 H23A . 0.9300 ?
    C16 C15 . 1.371(4) ?
    C16 C17 . 1.381(3) ?
    C16 H16A . 0.9300 ?
    C9 C8 . 1.390(3) ?
    C9 C10 . 1.390(3) ?
    C9 C18 . 1.481(3) ?
    C11 C10 . 1.389(3) ?
    C10 H10A . 0.9300 ?
    C8 H8A . 0.9300 ?
    C19 C20 . 1.379(3) ?
    C19 C18 . 1.383(3) ?
    C19 H19A . 0.9300 ?
    C17 H17A . 0.9300 ?
    C15 C14 . 1.372(4) ?
    C15 H15A . 0.9300 ?
    C13 C14 . 1.379(3) ?
    C13 H13A . 0.9300 ?
    C5 C4 . 1.377(3) ?
    C5 C6 . 1.388(3) ?
    C5 H5A . 0.9300 ?
    C20 H20A . 0.9300 ?
    C6 C1 . 1.377(3) ?
    C1 C2 . 1.383(3) ?
    C1 H1B . 0.9300 ?
    C2 C3 . 1.362(4) ?
    C2 H2A . 0.9300 ?
    C14 H14A . 0.9300 ?
    C4 C3 . 1.374(4) ?
    C4 H4A . 0.9300 ?
    C22 H22A . 0.9300 ?
    C3 H3A . 0.9300 ?
loop_
    _geom_angle_atom_site_label_1
    _geom_angle_atom_site_label_2
    _geom_angle_atom_site_label_3
    _geom_angle_site_symmetry_1
    _geom_angle_site_symmetry_3
    _geom_angle
    _geom_angle_publ_flag
    C11 N1 C7 . . 118.03(19) ?
    N1 C7 C8 . . 122.17(19) ?
    N1 C7 C6 . . 116.1(2) ?
    C8 C7 C6 . . 121.7(2) ?
    C17 C12 C13 . . 118.2(2) ?
    C17 C12 C11 . . 120.1(2) ?
    C13 C12 C11 . . 121.7(2) ?
    C20 C21 C22 . . 121.2(2) ?
    C20 C21 Br1 . . 118.97(19) ?
    C22 C21 Br1 . . 119.85(19) ?
    C22 C23 C18 . . 121.2(2) ?
    C22 C23 H23A . . 119.4 ?
    C18 C23 H23A . . 119.4 ?
    C15 C16 C17 . . 120.4(2) ?
    C15 C16 H16A . . 119.8 ?
    C17 C16 H16A . . 119.8 ?
    C8 C9 C10 . . 116.2(2) ?
    C8 C9 C18 . . 121.4(2) ?
    C10 C9 C18 . . 122.3(2) ?
    N1 C11 C10 . . 122.1(2) ?
    N1 C11 C12 . . 116.48(19) ?
    C10 C11 C12 . . 121.3(2) ?
    C11 C10 C9 . . 120.8(2) ?
    C11 C10 H10A . . 119.6 ?
    C9 C10 H10A . . 119.6 ?
    C7 C8 C9 . . 120.7(2) ?
    C7 C8 H8A . . 119.7 ?
    C9 C8 H8A . . 119.7 ?
    C20 C19 C18 . . 121.7(2) ?
    C20 C19 H19A . . 119.1 ?
    C18 C19 H19A . . 119.1 ?
    C19 C18 C23 . . 117.7(2) ?
    C19 C18 C9 . . 121.4(2) ?
    C23 C18 C9 . . 120.9(2) ?
    C16 C17 C12 . . 120.7(2) ?
    C16 C17 H17A . . 119.6 ?
    C12 C17 H17A . . 119.6 ?
    C16 C15 C14 . . 119.6(2) ?
    C16 C15 H15A . . 120.2 ?
    C14 C15 H15A . . 120.2 ?
    C14 C13 C12 . . 120.8(2) ?
    C14 C13 H13A . . 119.6 ?
    C12 C13 H13A . . 119.6 ?
    C4 C5 C6 . . 120.9(3) ?
    C4 C5 H5A . . 119.5 ?
    C6 C5 H5A . . 119.5 ?
    C21 C20 C19 . . 119.0(2) ?
    C21 C20 H20A . . 120.5 ?
    C19 C20 H20A . . 120.5 ?
    C1 C6 C5 . . 117.8(2) ?
    C1 C6 C7 . . 120.6(2) ?
    C5 C6 C7 . . 121.6(2) ?
    C6 C1 C2 . . 121.1(2) ?
    C6 C1 H1B . . 119.4 ?
    C2 C1 H1B . . 119.4 ?
    C3 C2 C1 . . 120.3(3) ?
    C3 C2 H2A . . 119.8 ?
    C1 C2 H2A . . 119.8 ?
    C15 C14 C13 . . 120.2(3) ?
    C15 C14 H14A . . 119.9 ?
    C13 C14 H14A . . 119.9 ?
    C3 C4 C5 . . 120.2(3) ?
    C3 C4 H4A . . 119.9 ?
    C5 C4 H4A . . 119.9 ?
    C21 C22 C23 . . 119.1(2) ?
    C21 C22 H22A . . 120.4 ?
    C23 C22 H22A . . 120.4 ?
    C2 C3 C4 . . 119.6(2) ?
    C2 C3 H3A . . 120.2 ?
    C4 C3 H3A . . 120.2 ?
loop_
    _geom_torsion_atom_site_label_1
    _geom_torsion_atom_site_label_2
    _geom_torsion_atom_site_label_3
    _geom_torsion_atom_site_label_4
    _geom_torsion_site_symmetry_1
    _geom_torsion_site_symmetry_2
    _geom_torsion_site_symmetry_3
    _geom_torsion_site_symmetry_4
    _geom_torsion
    _geom_torsion_publ_flag
    C11 N1 C7 C8 . . . . 1.0(3) ?
    C11 N1 C7 C6 . . . . -177.4(2) ?
    C7 N1 C11 C10 . . . . -0.3(4) ?
    C7 N1 C11 C12 . . . . -177.6(2) ?
    C17 C12 C11 N1 . . . . 26.4(3) ?
    C13 C12 C11 N1 . . . . -155.7(2) ?
    C17 C12 C11 C10 . . . . -150.9(2) ?
    C13 C12 C11 C10 . . . . 27.0(4) ?
    N1 C11 C10 C9 . . . . -0.4(4) ?
    C12 C11 C10 C9 . . . . 176.8(2) ?
    C8 C9 C10 C11 . . . . 0.4(3) ?
    C18 C9 C10 C11 . . . . -178.1(2) ?
    N1 C7 C8 C9 . . . . -1.0(4) ?
    C6 C7 C8 C9 . . . . 177.3(2) ?
    C10 C9 C8 C7 . . . . 0.2(4) ?
    C18 C9 C8 C7 . . . . 178.7(2) ?
    C20 C19 C18 C23 . . . . 1.6(4) ?
    C20 C19 C18 C9 . . . . -176.7(2) ?
    C22 C23 C18 C19 . . . . -0.6(4) ?
    C22 C23 C18 C9 . . . . 177.8(2) ?
    C8 C9 C18 C19 . . . . 30.6(4) ?
    C10 C9 C18 C19 . . . . -151.0(2) ?
    C8 C9 C18 C23 . . . . -147.7(2) ?
    C10 C9 C18 C23 . . . . 30.7(3) ?
    C15 C16 C17 C12 . . . . 0.4(4) ?
    C13 C12 C17 C16 . . . . -2.2(4) ?
    C11 C12 C17 C16 . . . . 175.7(2) ?
    C17 C16 C15 C14 . . . . 1.8(4) ?
    C17 C12 C13 C14 . . . . 2.0(4) ?
    C11 C12 C13 C14 . . . . -175.9(2) ?
    C22 C21 C20 C19 . . . . -0.6(4) ?
    Br1 C21 C20 C19 . . . . 179.22(19) ?
    C18 C19 C20 C21 . . . . -1.1(4) ?
    C4 C5 C6 C1 . . . . 2.0(4) ?
    C4 C5 C6 C7 . . . . -176.2(3) ?
    N1 C7 C6 C1 . . . . 19.2(3) ?
    C8 C7 C6 C1 . . . . -159.2(2) ?
    N1 C7 C6 C5 . . . . -162.6(2) ?
    C8 C7 C6 C5 . . . . 19.0(4) ?
    C5 C6 C1 C2 . . . . -1.6(4) ?
    C7 C6 C1 C2 . . . . 176.6(3) ?
    C6 C1 C2 C3 . . . . -0.1(5) ?
    C16 C15 C14 C13 . . . . -2.0(4) ?
    C12 C13 C14 C15 . . . . 0.1(4) ?
    C6 C5 C4 C3 . . . . -0.8(4) ?
    C20 C21 C22 C23 . . . . 1.6(4) ?
    Br1 C21 C22 C23 . . . . -178.2(2) ?
    C18 C23 C22 C21 . . . . -0.9(4) ?
    C1 C2 C3 C4 . . . . 1.3(5) ?
    C5 C4 C3 C2 . . . . -0.9(5) ?
