# Supplementary material for: 4-(4-Bromo­phen­yl)-2,6-diphenyl­pyridine
Source: Acta Crystallogr Sect E Struct Rep Online. 2009 Nov 21;65(Pt 12):o3182. doi: 10.1107/S1600536809049253 (PMC2972060; doi:10.1107/S1600536809049253)
Supplement: Supplementary file 2 [file e-65-o3182-Isup2.hkl]

# 
# h,k,l, Fc-squared, Fo-squared, sigma(Fo-squared) and status flag 
# 
data_I
_shelx_title ' 090928dm in P2(1)/c' 
_shelx_refln_list_code          4 
_shelx_F_calc_maximum      378.50 
_exptl_crystal_F_000       784.00 
_reflns_d_resolution_high  0.7502 
 
loop_ 
 _symmetry_equiv_pos_as_xyz 
 'x, y, z' 
 '-x, y+1/2, -z+1/2' 
 '-x, -y, -z' 
 'x, -y-1/2, z-1/2' 
 
_cell_length_a     8.9837 
_cell_length_b    21.5202 
_cell_length_c     9.6108 
_cell_angle_alpha  90.000 
_cell_angle_beta  105.594 
_cell_angle_gamma  90.000 
 
_shelx_F_squared_multiplier     1.000 
 
loop_ 
 _refln_index_h 
 _refln_index_k 
 _refln_index_l 
 _refln_F_squared_calc 
 _refln_F_squared_meas 
 _refln_F_squared_sigma 
 _refln_observed_status 
   1   0   0     5592.01     5596.67    123.11 o 
   2   0   0    14989.17    15041.62    236.36 o 
   3   0   0     4864.55     4875.06     78.03 o 
   4   0   0     4471.99     4191.46     68.01 o 
   5   0   0     8792.79     9213.85    119.98 o 
   6   0   0      292.13      281.85      7.36 o 
   7   0   0      456.66      481.46     10.49 o 
   8   0   0       51.19       75.38     10.17 o 
   9   0   0       18.55       -2.94     14.16 o 
  10   0   0        1.29        9.96     15.70 o 
  11   0   0       17.20       14.86     18.79 o 
   1   1   0      514.41      496.92      6.39 o 
   2   1   0     6215.45     6265.89     62.77 o 
   3   1   0      495.47      474.80      6.04 o 
   4   1   0      505.79      480.02      6.55 o 
   5   1   0      393.24      374.61     10.80 o 
   6   1   0      250.85      255.31      5.27 o 
   7   1   0       13.96       17.22      3.32 o 
   8   1   0       14.18       13.43      5.16 o 
   9   1   0        8.92       17.47     12.83 o 
  10   1   0        3.38       -1.25     19.63 o 
  11   1   0        2.78      -11.74     13.09 o 
   0   2   0      205.68      222.11      5.89 o 
   1   2   0      807.36      876.20      9.22 o 
   2   2   0    23287.48    23128.80    210.30 o 
   3   2   0     4125.95     4169.69     42.38 o 
   4   2   0     1959.85     1935.55     20.76 o 
   5   2   0       21.13       18.23      2.58 o 
   6   2   0      113.40      135.95      4.33 o 
   7   2   0      405.95      407.58      6.86 o 
   8   2   0       26.96       24.57      6.35 o 
   9   2   0       12.68       15.37      7.38 o 
  10   2   0       58.65       56.28     12.00 o 
  11   2   0        1.92       10.90     13.76 o 
   1   3   0     2971.06     3020.61     30.67 o 
   2   3   0     1719.17     1681.65     15.97 o 
   3   3   0     1948.45     1892.13     18.20 o 
   4   3   0      623.11      580.87      7.56 o 
   5   3   0      249.55      207.37      4.60 o 
   6   3   0      256.45      258.86      5.63 o 
   7   3   0        7.49        5.48      3.69 o 
   8   3   0      103.71      110.93      7.47 o 
   9   3   0        3.47        7.10      8.37 o 
  10   3   0       68.58       58.29     15.63 o 
  11   3   0        9.87       13.76     13.48 o 
   0   4   0     3002.63     3221.85     42.03 o 
   1   4   0       23.55       38.54      1.58 o 
   2   4   0       74.36       86.46      2.59 o 
   3   4   0       48.53       61.33      1.97 o 
   4   4   0        3.15        3.16      2.03 o 
   5   4   0      132.46      139.49      4.48 o 
   6   4   0       53.88       53.28      4.85 o 
   7   4   0       16.42       19.60      3.71 o 
   8   4   0       70.51       53.08      7.03 o 
   9   4   0        0.27        5.12      7.16 o 
  10   4   0        6.65        4.95     11.78 o 
  11   4   0        4.10       18.09     18.79 o 
   1   5   0     7784.42     7990.19     89.55 o 
   2   5   0      513.41      512.66      6.30 o 
   3   5   0     4386.73     4346.39     40.42 o 
   4   5   0      943.67      883.40      9.61 o 
   5   5   0      621.22      558.31      8.93 o 
   6   5   0     1334.11     1335.92     15.95 o 
   7   5   0      366.71      311.69     10.01 o 
   8   5   0      197.68      200.93      7.81 o 
   9   5   0        1.37        5.93      7.65 o 
  10   5   0       32.45       34.74      9.15 o 
  11   5   0        0.15        3.23     19.07 o 
   0   6   0     4277.91     4294.20     68.24 o 
   1   6   0      246.59      263.21      3.77 o 
   2   6   0     4232.93     4143.42     42.37 o 
   3   6   0      452.75      423.13      5.93 o 
   4   6   0       80.21       78.51      2.68 o 
   5   6   0      789.17      828.46      9.67 o 
   6   6   0        2.11        4.36      3.28 o 
   7   6   0     1241.33     1307.36     21.31 o 
   8   6   0       92.22       79.16      6.07 o 
   9   6   0        1.85        1.10      7.56 o 
  10   6   0       20.34       19.11     11.22 o 
  11   6   0        3.24        7.15     19.49 o 
   1   7   0     1272.70     1381.43     14.80 o 
   2   7   0      124.63      137.81      4.34 o 
   3   7   0      613.22      601.31      7.75 o 
   4   7   0      421.58      377.86      6.69 o 
   5   7   0       77.81       92.82      5.00 o 
   6   7   0      345.01      313.97      9.83 o 
   7   7   0        0.63        2.65      4.81 o 
   8   7   0       75.07       61.63      6.08 o 
   9   7   0       11.58       -0.26      9.00 o 
  10   7   0        0.40        3.84     11.18 o 
  11   7   0        2.32       13.88     19.49 o 
   0   8   0     6669.37     6624.32     86.06 o 
   1   8   0      117.26      133.90      2.94 o 
   2   8   0      564.31      447.40      5.45 o 
   3   8   0     6463.95     6825.48     69.48 o 
   4   8   0     1415.75     1396.49     16.09 o 
   5   8   0     1739.96     1757.70     18.05 o 
   6   8   0        1.02       -3.85      3.85 o 
   7   8   0       69.42       72.21      5.53 o 
   8   8   0      198.21      200.68      8.61 o 
   9   8   0      257.44      242.60     20.19 o 
  10   8   0        0.61       -2.98     10.80 o 
  11   8   0        0.11      -17.95     17.95 o 
   1   9   0     2344.91     2297.01     24.09 o 
   2   9   0     1932.21     2237.58     21.60 o 
   3   9   0     1213.06     1250.22     14.41 o 
   4   9   0        5.30        4.10      2.75 o 
   5   9   0      262.46      263.11      6.25 o 
   6   9   0       29.88       24.65      3.89 o 
   7   9   0      378.30      372.62     12.06 o 
   8   9   0        0.48        9.52      6.53 o 
   9   9   0        5.02       10.95      9.72 o 
  10   9   0        0.36       -7.25     11.10 o 
   0  10   0     4946.79     5164.09     67.80 o 
   1  10   0     1697.06     1846.28     19.84 o 
   2  10   0     5357.15     5839.49     54.18 o 
   3  10   0      478.73      433.11      6.41 o 
   4  10   0        8.16        5.21      2.87 o 
   5  10   0     1554.02     1542.90     18.19 o 
   6  10   0        7.07        8.44      3.95 o 
   7  10   0      615.07      627.23     16.63 o 
   8  10   0        2.61       -1.91      6.59 o 
   9  10   0        6.15       13.01     10.54 o 
  10  10   0        9.46       31.51     11.95 o 
   1  11   0     5753.36     5714.57     58.05 o 
   2  11   0      565.53      533.48      7.51 o 
   3  11   0     1560.23     1546.14     15.88 o 
   4  11   0      201.89      192.02      4.92 o 
   5  11   0     1320.98     1373.54     16.75 o 
   6  11   0       75.75       95.53      5.55 o 
   7  11   0       33.08       25.91      6.32 o 
   8  11   0       23.54       21.35      7.09 o 
   9  11   0        3.63        2.21     10.61 o 
  10  11   0        9.97       31.37     12.45 o 
   0  12   0      241.51      263.36      6.27 o 
   1  12   0       11.98       14.04      2.40 o 
   2  12   0      308.61      323.12      6.99 o 
   3  12   0        2.11        3.44      2.43 o 
   4  12   0      164.61      176.94      8.44 o 
   5  12   0      106.51      106.63      5.71 o 
   6  12   0      114.76      109.46      7.16 o 
   7  12   0       25.69       25.38      6.67 o 
   8  12   0        1.75       -1.19      7.13 o 
   9  12   0       51.42       30.92     10.95 o 
  10  12   0        1.68      -11.83     11.83 o 
   1  13   0     2978.28     2875.34     30.49 o 
   2  13   0      226.33      213.31      5.20 o 
   3  13   0     2011.45     2092.23     23.12 o 
   4  13   0      743.19      712.82     11.63 o 
   5  13   0      213.48      225.48      6.76 o 
   6  13   0      156.52      164.65      6.63 o 
   7  13   0       16.62       24.94      7.14 o 
   8  13   0       39.92       46.95      8.21 o 
   9  13   0       34.64       58.29     12.10 o 
  10  13   0        7.83       -2.57     13.67 o 
   0  14   0     1387.18     1339.71     20.01 o 
   1  14   0      131.89      119.17      3.99 o 
   2  14   0     1206.85     1170.69     14.15 o 
   3  14   0       24.18       33.29      4.78 o 
   4  14   0      209.43      219.06     12.10 o 
   5  14   0      317.78      320.70      9.63 o 
   6  14   0       37.77       40.99      5.57 o 
   7  14   0      135.19      153.48      8.91 o 
   8  14   0       32.94       24.36      8.09 o 
   9  14   0        9.98        7.33     11.94 o 
  10  14   0        0.58        1.68     17.95 o 
   1  15   0      984.48      984.22     12.38 o 
   2  15   0      375.72      340.23      6.50 o 
   3  15   0      341.31      353.93      7.95 o 
   4  15   0      408.61      385.87     11.76 o 
   5  15   0        0.26       -3.78      4.61 o 
   6  15   0       76.51       57.19      6.05 o 
   7  15   0      105.32       90.22      8.38 o 
   8  15   0       31.75       25.69      8.41 o 
   9  15   0       23.03       18.80     12.14 o 
   0  16   0     1729.26     1669.04     24.65 o 
   1  16   0       19.63       11.18      3.35 o 
   2  16   0     1519.23     1535.49     18.04 o 
   3  16   0      137.48      103.06      8.42 o 
   4  16   0      141.90      184.08      6.75 o 
   5  16   0      411.31      412.59     14.73 o 
   6  16   0       48.32       57.22      6.31 o 
   7  16   0      194.90      210.16     11.73 o 
   8  16   0        0.10        1.18     10.30 o 
   9  16   0       46.99       50.16     13.09 o 
   1  17   0     1378.61     1427.27     17.14 o 
   2  17   0       23.74       22.22      5.32 o 
   3  17   0        6.01        6.09      4.66 o 
   4  17   0      144.78      121.93      6.86 o 
   5  17   0       37.33       39.07      5.81 o 
   6  17   0       76.55       55.16      6.69 o 
   7  17   0       13.30       26.45     14.00 o 
   8  17   0        8.35        7.06      8.99 o 
   9  17   0        2.75        1.59     12.54 o 
   0  18   0      235.71      241.43     10.00 o 
   1  18   0      368.75      385.02      7.62 o 
   2  18   0      843.33      850.74     13.73 o 
   3  18   0      407.88      367.94      8.70 o 
   4  18   0      125.87      144.94      7.41 o 
   5  18   0      246.57      260.23      8.40 o 
   6  18   0        0.07       -5.81      6.03 o 
   7  18   0       87.95       96.84      9.52 o 
   8  18   0        3.61       12.15      9.64 o 
   1  19   0      388.26      396.63     10.54 o 
   2  19   0        4.17        4.89      4.91 o 
   3  19   0       20.61       29.77      5.36 o 
   4  19   0      272.43      226.03      7.98 o 
   5  19   0      132.86      139.45      7.49 o 
   6  19   0       30.03       44.15      8.40 o 
   7  19   0       27.55       37.71      9.32 o 
   8  19   0       12.54       34.39     10.24 o 
   0  20   0      139.70      147.45     15.99 o 
   1  20   0       96.96       91.69     17.68 o 
   2  20   0      130.06      126.00      8.37 o 
   3  20   0       38.26       42.38      5.92 o 
   4  20   0        0.96        0.01      5.57 o 
   5  20   0       28.96       31.53      6.46 o 
   6  20   0       13.62       26.53      8.66 o 
   7  20   0        8.50       10.35      9.24 o 
   8  20   0        6.61       12.53     15.07 o 
   1  21   0      445.84      462.89     12.35 o 
   2  21   0       67.78       55.26      7.24 o 
   3  21   0      168.24      222.12     19.27 o 
   4  21   0       71.16       75.01      7.97 o 
   5  21   0       34.93       47.88      9.94 o 
   6  21   0       76.90       80.65      9.41 o 
   7  21   0        0.56        4.11      9.98 o 
   0  22   0      157.49      146.53     13.88 o 
   1  22   0       45.20       48.90      7.42 o 
   2  22   0      108.63      129.59      8.60 o 
   3  22   0        4.81        0.86      6.80 o 
   4  22   0       63.98       53.78      8.08 o 
   5  22   0        2.38       -0.82      7.23 o 
   6  22   0        3.11        5.77      8.94 o 
   7  22   0        1.20        2.11     10.16 o 
   1  23   0      347.00      347.41     11.71 o 
   2  23   0       18.01       11.53      7.71 o 
   3  23   0       65.36       51.71     11.92 o 
   4  23   0       80.12       64.13      8.71 o 
   5  23   0        0.24       -4.30      8.43 o 
   6  23   0       37.09       46.10      9.96 o 
   0  24   0      190.42      206.83     16.83 o 
   1  24   0        5.42       -7.00      8.64 o 
   2  24   0      220.32      229.33     10.61 o 
   3  24   0       27.61       31.72      8.75 o 
   4  24   0       42.72       53.45      9.54 o 
   5  24   0       42.55       56.02     11.85 o 
   6  24   0       21.31       24.39     12.21 o 
   1  25   0        1.55       -1.37     11.99 o 
   2  25   0        8.03        9.97      8.12 o 
   3  25   0        8.16        1.39      8.52 o 
   4  25   0       48.43       47.53      9.94 o 
   5  25   0        2.65        6.18     12.54 o 
   0  26   0      170.31      130.69     16.55 o 
   1  26   0        0.35        9.61     10.06 o 
   2  26   0       82.10       65.14     11.36 o 
   3  26   0       35.44       42.65      9.32 o 
   4  26   0       41.78       54.63     10.85 o 
   1  27   0        4.76        2.62     10.78 o 
   2  27   0        0.08      -11.30     11.30 o 
   3  27   0       20.90       16.60     10.06 o 
   0  28   0       35.92       33.51     17.53 o 
   1  28   0       15.19       19.01     12.29 o 
   2  28   0       37.90       40.38     18.37 o 
 -11   1   1        1.58       15.70     12.99 o 
 -10   1   1      104.17       95.52     12.39 o 
  -9   1   1        0.18       -5.21      5.61 o 
  -8   1   1      207.82      235.05      7.42 o 
  -7   1   1      173.18      191.79      7.25 o 
  -6   1   1       94.76       97.71      5.75 o 
  -5   1   1     2505.05     2471.02     24.02 o 
  -4   1   1      198.56      206.79      5.86 o 
  -3   1   1    10142.99    10049.18    100.43 o 
  -2   1   1      117.85      128.44      3.49 o 
  -1   1   1     5015.86     5064.23     56.61 o 
   0   1   1      869.15      917.38     12.49 o 
   1   1   1     6162.47     6000.50     67.36 o 
   2   1   1     1768.81     1726.52     20.03 o 
   3   1   1      197.80      218.70      4.15 o 
   4   1   1     4422.12     4359.46     49.70 o 
   5   1   1       95.93       92.65      4.64 o 
   6   1   1      613.54      577.64     16.67 o 
   7   1   1       52.74       71.64      4.00 o 
   8   1   1       59.57       52.32      4.94 o 
   9   1   1       19.36       28.75     13.60 o 
  10   1   1        1.38       -4.92     11.60 o 
  11   1   1       18.33       14.82     13.73 o 
 -11   2   1        3.73        2.84     12.78 o 
 -10   2   1       10.65        0.02      8.64 o 
  -9   2   1       90.35       89.23      8.43 o 
  -8   2   1       14.49       12.00      5.25 o 
  -7   2   1       97.81      104.97      4.45 o 
  -6   2   1      567.99      561.17      8.31 o 
  -5   2   1      954.00     1003.61     13.26 o 
  -4   2   1       84.13       64.96      3.90 o 
  -3   2   1        4.87       11.13      1.56 o 
  -2   2   1     6959.63     6867.14     62.72 o 
  -1   2   1       42.47       40.56      1.61 o 
   0   2   1     2201.40     2198.81     24.94 o 
   1   2   1      746.29      737.90      8.95 o 
   2   2   1    13532.60    13150.24    119.61 o 
   3   2   1     1547.60     1485.41     16.01 o 
   4   2   1      481.35      462.22      6.52 o 
   5   2   1       76.25       61.22      3.27 o 
   6   2   1       32.40       41.97      3.52 o 
   7   2   1      219.73      225.72      6.88 o 
   8   2   1       84.48      102.76      5.41 o 
   9   2   1        9.17        7.53     14.65 o 
  10   2   1        7.64        5.32     11.93 o 
  11   2   1        0.32       13.32     19.63 o 
 -11   3   1        0.54        1.60     12.94 o 
 -10   3   1        6.32       13.71      8.38 o 
  -9   3   1        1.59       -2.86      7.17 o 
  -8   3   1       43.82       45.37      5.52 o 
  -7   3   1        0.33       -1.87      3.53 o 
  -6   3   1      100.91       99.71      6.27 o 
  -5   3   1      586.14      582.05      8.08 o 
  -4   3   1       21.63       31.61      2.26 o 
  -3   3   1     1155.82     1176.88     11.73 o 
  -2   3   1       16.67       23.38      2.28 o 
  -1   3   1     4517.97     4650.61     59.98 o 
   0   3   1     4681.40     4792.90     47.91 o 
   1   3   1     1490.76     1614.55     21.72 o 
   2   3   1      521.68      490.82      5.38 o 
   3   3   1      256.09      242.55      3.67 o 
   4   3   1      236.80      231.34      5.57 o 
   5   3   1        0.72        0.21      2.51 o 
   6   3   1        9.92        7.69      4.17 o 
   7   3   1        2.99       -1.12      5.22 o 
   8   3   1        3.37        2.58      5.28 o 
   9   3   1       11.83       10.59      9.67 o 
  10   3   1        7.99       14.61     12.13 o 
  11   3   1        6.04        6.73     19.35 o 
 -11   4   1        6.08       12.87     13.89 o 
 -10   4   1        8.41       12.05      8.25 o 
  -9   4   1       13.66       19.85      7.37 o 
  -8   4   1      158.18      156.40      6.80 o 
  -7   4   1      408.80      431.14     13.09 o 
  -6   4   1      675.88      630.60      9.11 o 
  -5   4   1     1634.85     1648.28     18.47 o 
  -4   4   1     4567.27     4389.12     41.00 o 
  -3   4   1       13.49       12.41      1.55 o 
  -2   4   1     9959.49    10060.21     91.75 o 
  -1   4   1      846.28      872.07     10.67 o 
   0   4   1    11717.60    11933.86    118.54 o 
   1   4   1    22205.79    22265.47    248.57 o 
   2   4   1     5163.76     5094.87     51.74 o 
   3   4   1     4036.05     3990.79     37.27 o 
   4   4   1       96.72       88.14      3.35 o 
   5   4   1     2680.84     2544.38     27.32 o 
   6   4   1      177.54      221.06      6.60 o 
   7   4   1      273.12      269.05      7.36 o 
   8   4   1       79.20      100.60      8.99 o 
   9   4   1      138.51      126.65      9.23 o 
  10   4   1        0.61      -13.88     15.99 o 
  11   4   1        0.09      -13.46     19.35 o 
 -11   5   1        6.89        4.01     10.37 o 
 -10   5   1       17.17        6.51      8.89 o 
  -9   5   1        5.18       -0.49      7.18 o 
  -8   5   1        2.31       -5.99      6.23 o 
  -7   5   1      179.41      179.37      5.58 o 
  -6   5   1       43.24       45.03      3.54 o 
  -5   5   1      285.65      316.26      6.61 o 
  -4   5   1       44.54       47.18      2.22 o 
  -3   5   1     2477.69     2497.20     23.77 o 
  -2   5   1      110.23      133.07      2.74 o 
  -1   5   1      758.08      708.81      8.88 o 
   0   5   1     3700.35     3664.03     36.99 o 
   1   5   1       34.78       45.31      1.94 o 
   2   5   1     1271.12     1242.40     15.33 o 
   3   5   1        4.28        1.90      2.18 o 
   4   5   1     1936.58     1992.19     19.63 o 
   5   5   1       42.91       49.76      4.46 o 
   6   5   1      197.06      209.15     15.38 o 
   7   5   1        9.22       -0.03      4.65 o 
   8   5   1      108.43       99.94      6.40 o 
   9   5   1        3.32        9.71      9.52 o 
  10   5   1        0.18       15.70     17.11 o 
  11   5   1        1.47        4.35     19.21 o 
 -11   6   1       34.95       31.43     16.97 o 
 -10   6   1        0.37       18.32      8.67 o 
  -9   6   1       87.80       91.32      8.97 o 
  -8   6   1       34.40       40.99      7.88 o 
  -7   6   1      642.38      640.17      9.96 o 
  -6   6   1      781.39      723.96     13.78 o 
  -5   6   1      996.17      982.67     10.95 o 
  -4   6   1     1795.41     1826.26     18.11 o 
  -3   6   1     1049.88     1038.27     11.85 o 
  -2   6   1     8907.08     9020.95     90.70 o 
  -1   6   1      458.10      458.02      5.63 o 
   0   6   1     3436.30     3517.77     32.58 o 
   1   6   1     6251.47     6321.60     63.41 o 
   2   6   1      595.93      568.61      7.14 o 
   3   6   1     5030.25     5001.73     51.31 o 
   4   6   1      116.20      138.20      3.83 o 
   5   6   1     1781.71     1736.00     19.48 o 
   6   6   1      295.55      300.38      7.42 o 
   7   6   1      470.11      407.43     14.05 o 
   8   6   1        9.56       14.08      5.65 o 
   9   6   1       15.90       20.32      9.47 o 
  10   6   1       60.59       74.32     18.65 o 
 -11   7   1        5.94        2.99     17.18 o 
 -10   7   1        7.99       14.09      9.93 o 
  -9   7   1       16.96       14.47      7.79 o 
  -8   7   1      645.65      700.56     20.22 o 
  -7   7   1       13.58       17.54      4.73 o 
  -6   7   1      864.40      857.58     11.46 o 
  -5   7   1     1111.96     1165.17     12.67 o 
  -4   7   1       26.66       36.38      2.32 o 
  -3   7   1     8755.01     9053.67     91.46 o 
  -2   7   1      626.15      690.84      8.30 o 
  -1   7   1    10599.63    10651.54    106.14 o 
   0   7   1     3716.31     3814.44     35.39 o 
   1   7   1     2392.21     2347.27     22.20 o 
   2   7   1     4023.31     3900.92     45.54 o 
   3   7   1      190.68      254.19      7.03 o 
   4   7   1     1970.78     1935.43     19.22 o 
   5   7   1       58.42       52.39      3.56 o 
   6   7   1      195.58      224.44      8.68 o 
   7   7   1      142.17      182.07     14.69 o 
   8   7   1       23.15       21.59      6.57 o 
   9   7   1       12.79       13.75      9.62 o 
  10   7   1        0.95        9.25     11.58 o 
 -11   8   1        0.95       14.57     13.22 o 
 -10   8   1       19.29        8.98     10.85 o 
  -9   8   1        2.47        0.83      7.78 o 
  -8   8   1       71.84       58.69      7.43 o 
  -7   8   1        0.74        0.34      4.68 o 
  -6   8   1       52.03       57.64      3.54 o 
  -5   8   1       55.92       49.48      3.02 o 
  -4   8   1      160.58      172.01      5.30 o 
  -3   8   1      196.56      234.99      5.27 o 
  -2   8   1      135.86      163.55      5.02 o 
  -1   8   1        4.52        5.23      1.61 o 
   0   8   1        3.48        3.42      1.35 o 
   1   8   1       53.13       60.42      2.17 o 
   2   8   1       44.49       50.13      2.83 o 
   3   8   1     1910.19     2069.89     22.47 o 
   4   8   1       86.88      108.21      3.69 o 
   5   8   1        3.90       10.35      4.74 o 
   6   8   1       76.15       79.15      5.16 o 
   7   8   1       69.66       56.66      6.56 o 
   8   8   1        9.56       14.97      6.59 o 
   9   8   1        9.96        2.43     10.11 o 
  10   8   1        0.26        0.36     11.20 o 
 -11   9   1        0.47       -4.91     18.09 o 
 -10   9   1       34.13       10.75     11.08 o 
  -9   9   1        1.47       -4.95     10.31 o 
  -8   9   1        6.20        8.74      6.93 o 
  -7   9   1      672.68      697.00     18.05 o 
  -6   9   1      246.21      256.38      6.14 o 
  -5   9   1      911.30      911.29     11.87 o 
  -4   9   1      420.47      372.22      7.65 o 
  -3   9   1     2279.57     2111.45     22.86 o 
  -2   9   1     3378.77     3825.81     44.13 o 
  -1   9   1     7729.51     7896.05     88.97 o 
   0   9   1      732.81      767.80      8.21 o 
   1   9   1     2069.18     2042.60     21.69 o 
   2   9   1     4667.84     4730.63     48.41 o 
   3   9   1     2045.52     2221.92     21.69 o 
   4   9   1     1450.75     1382.21     16.18 o 
   5   9   1       51.20       55.39      3.93 o 
   6   9   1      387.91      374.39      8.55 o 
   7   9   1       76.27       79.54      6.89 o 
   8   9   1      275.51      233.98      9.70 o 
   9   9   1        1.33       -1.72     10.54 o 
  10   9   1        3.33        0.04     11.71 o 
 -11  10   1        6.63        2.52     18.65 o 
 -10  10   1       27.44       15.18     12.76 o 
  -9  10   1       34.36       45.76     10.50 o 
  -8  10   1       59.61       60.99      9.70 o 
  -7  10   1      271.58      239.66      8.50 o 
  -6  10   1      828.35      868.87     12.14 o 
  -5  10   1        6.49        7.35      3.18 o 
  -4  10   1      550.51      542.23      8.00 o 
  -3  10   1       39.11       60.38      2.99 o 
  -2  10   1       38.27       17.69      2.42 o 
  -1  10   1      821.54      894.76     10.50 o 
   0  10   1      905.40      850.54      9.12 o 
   1  10   1       84.08       87.05      2.92 o 
   2  10   1     1778.98     1975.35     23.66 o 
   3  10   1      599.90      563.80      7.98 o 
   4  10   1      376.68      382.19      7.86 o 
   5  10   1      525.31      532.93      9.81 o 
   6  10   1       59.02       58.12      5.21 o 
   7  10   1      241.28      266.60     21.37 o 
   8  10   1        4.17        1.22      6.85 o 
   9  10   1       96.59       93.66      9.55 o 
  10  10   1        3.80      -10.02     18.16 o 
 -10  11   1        8.07       16.44     25.87 o 
  -9  11   1        0.09       11.07     10.16 o 
  -8  11   1      303.37      320.70     17.39 o 
  -7  11   1       72.71       71.55      6.88 o 
  -6  11   1      117.15      105.02      5.05 o 
  -5  11   1      653.26      643.35     10.85 o 
  -4  11   1      628.37      574.41      8.50 o 
  -3  11   1     1439.27     1388.99     14.45 o 
  -2  11   1      255.02      283.27      5.39 o 
  -1  11   1     1345.68     1403.11     15.66 o 
   0  11   1     1416.14     1447.34     14.60 o 
   1  11   1     1342.04     1390.76     15.64 o 
   2  11   1      851.06      818.72      9.16 o 
   3  11   1      198.64      225.14      5.85 o 
   4  11   1     1128.55     1102.97     18.26 o 
   5  11   1      120.98      113.56      5.50 o 
   6  11   1      355.90      341.86      9.09 o 
   7  11   1        1.03        9.14      6.40 o 
   8  11   1       47.82       39.03      7.81 o 
   9  11   1      119.53      110.62      9.65 o 
  10  11   1        2.57        0.11     14.58 o 
 -10  12   1        0.25        7.84     12.09 o 
  -9  12   1       44.38       65.31     11.34 o 
  -8  12   1       79.74       78.23      8.01 o 
  -7  12   1      415.17      433.70     11.84 o 
  -6  12   1       26.02       42.27      5.01 o 
  -5  12   1      123.21      116.29      5.56 o 
  -4  12   1     1651.79     1627.24     19.12 o 
  -3  12   1      106.35       93.32      3.29 o 
  -2  12   1     2352.69     2264.65     24.37 o 
  -1  12   1       40.53       38.36      2.67 o 
   0  12   1     3701.97     3565.40     33.81 o 
   1  12   1      670.20      606.36      8.22 o 
   2  12   1      901.82      859.19     12.47 o 
   3  12   1     1212.91     1144.62     15.84 o 
   4  12   1       73.20       81.36      5.77 o 
   5  12   1      424.19      447.12     14.19 o 
   6  12   1        2.47       -1.52      4.76 o 
   7  12   1       32.95       38.58      5.99 o 
   8  12   1       89.54      116.10      9.35 o 
   9  12   1       11.46       18.59      8.72 o 
  10  12   1        7.73      -18.23     18.23 o 
 -10  13   1        1.29       33.95     14.02 o 
  -9  13   1        0.71       10.32     23.21 o 
  -8  13   1       11.96       15.91      7.41 o 
  -7  13   1       13.03       15.04      6.57 o 
  -6  13   1        0.33       -5.18      5.18 o 
  -5  13   1        1.40        1.91      4.00 o 
  -4  13   1      156.71      154.87      4.23 o 
  -3  13   1      358.03      373.51      9.44 o 
  -2  13   1        2.57       -1.45      2.64 o 
  -1  13   1      106.23       86.77      3.38 o 
   0  13   1       24.49       37.90      3.33 o 
   1  13   1        8.28        7.77      2.56 o 
   2  13   1        0.06        5.84      3.20 o 
   3  13   1        1.29       -2.67      3.52 o 
   4  13   1       17.80       31.60      4.15 o 
   5  13   1       18.91       21.04      4.80 o 
   6  13   1        0.38       -1.75      5.19 o 
   7  13   1       29.85       15.57      6.09 o 
   8  13   1        2.32       -0.89      7.69 o 
   9  13   1        1.73       -3.44      8.83 o 
 -10  14   1        0.19        4.74     12.48 o 
  -9  14   1        2.00       12.18     11.03 o 
  -8  14   1        0.05       -3.42      7.29 o 
  -7  14   1      108.20      109.84     10.09 o 
  -6  14   1      116.58      138.34      9.57 o 
  -5  14   1       76.69       76.49      5.25 o 
  -4  14   1      747.40      728.08     18.19 o 
  -3  14   1      134.81      121.53      5.31 o 
  -2  14   1     1452.17     1453.49     16.82 o 
  -1  14   1      775.71      834.52     10.69 o 
   0  14   1     1784.54     1805.90     18.31 o 
   1  14   1      526.68      514.36      7.79 o 
   2  14   1      653.23      676.48     11.13 o 
   3  14   1      403.26      394.68      8.39 o 
   4  14   1       40.09       50.13      4.88 o 
   5  14   1       80.46       81.99      5.60 o 
   6  14   1       57.96       61.95      6.16 o 
   7  14   1       24.91       30.77      6.36 o 
   8  14   1        0.85       -8.01      8.01 o 
   9  14   1        2.36       -1.29      9.25 o 
  -9  15   1        8.89       10.54     12.15 o 
  -8  15   1        9.03        8.63      7.95 o 
  -7  15   1       58.90       70.28      7.92 o 
  -6  15   1       15.02       16.30      6.42 o 
  -5  15   1      704.67      690.99     12.19 o 
  -4  15   1       16.81        3.46      4.32 o 
  -3  15   1     1227.33     1229.58     13.67 o 
  -2  15   1       87.32      107.42      6.26 o 
  -1  15   1      613.00      606.53      8.77 o 
   0  15   1     1233.36     1168.30     12.76 o 
   1  15   1      771.06      765.87     10.38 o 
   2  15   1      671.35      635.83     13.05 o 
   3  15   1       28.04       41.99      4.57 o 
   4  15   1      391.62      389.32      9.78 o 
   5  15   1       32.14       19.56      5.22 o 
   6  15   1      396.99      397.91     13.16 o 
   7  15   1        7.11       14.13      7.18 o 
   8  15   1       10.56       18.95      8.73 o 
   9  15   1        0.29       -8.03     11.23 o 
  -9  16   1        7.08        1.66     11.94 o 
  -8  16   1       11.15       11.68      8.21 o 
  -7  16   1       12.45        2.43      7.27 o 
  -6  16   1        2.34       -6.32      6.32 o 
  -5  16   1       63.92       64.58      5.56 o 
  -4  16   1       62.25       53.18      5.82 o 
  -3  16   1        6.81        6.92      3.68 o 
  -2  16   1      121.28      119.32      4.57 o 
  -1  16   1        0.96        0.57      3.06 o 
   0  16   1      685.49      675.44     10.29 o 
   1  16   1       21.36       25.53      4.05 o 
   2  16   1       55.98       64.15      4.78 o 
   3  16   1       85.69       74.01      6.90 o 
   4  16   1       16.94       20.82      4.81 o 
   5  16   1       61.95       70.57      9.67 o 
   6  16   1       15.38       17.40      6.13 o 
   7  16   1        0.04       -7.58      7.58 o 
   8  16   1        9.73        8.54      9.01 o 
   9  16   1        9.84       17.57     11.91 o 
  -9  17   1        4.31       -9.61     12.39 o 
  -8  17   1       62.55       65.46      9.34 o 
  -7  17   1       74.98       88.82     11.55 o 
  -6  17   1      381.16      318.74     10.87 o 
  -5  17   1      155.63      187.35      7.57 o 
  -4  17   1        3.03        1.32      5.06 o 
  -3  17   1      978.91      975.37     14.91 o 
  -2  17   1       19.17       27.74      4.28 o 
  -1  17   1     3311.31     3226.02     38.76 o 
   0  17   1        5.52       12.73      3.52 o 
   1  17   1       51.84       56.05      7.37 o 
   2  17   1     2731.58     2591.72     32.54 o 
   3  17   1      227.77      245.65      7.35 o 
   4  17   1      667.63      659.86     12.36 o 
   5  17   1        3.01        2.23      5.50 o 
   6  17   1      131.50      149.14     12.65 o 
   7  17   1       79.34       57.39      8.83 o 
   8  17   1       29.92       30.56     10.25 o 
  -9  18   1        0.16        2.24     20.05 o 
  -8  18   1       14.95       12.87      9.29 o 
  -7  18   1       13.90       15.28     10.71 o 
  -6  18   1      102.15      123.81     16.76 o 
  -5  18   1       19.31       19.36      5.78 o 
  -4  18   1       79.71       94.40      6.11 o 
  -3  18   1        6.88        9.38      4.78 o 
  -2  18   1       36.94       45.63      5.05 o 
  -1  18   1      200.24      211.75     14.01 o 
   0  18   1     1017.56     1015.71     13.42 o 
   1  18   1      108.82      104.87      5.67 o 
   2  18   1       57.41       56.95      5.13 o 
   3  18   1       40.86       42.82      5.51 o 
   4  18   1      130.38      141.41      9.67 o 
   5  18   1       54.72       56.39      7.04 o 
   6  18   1        0.20       -5.22      6.42 o 
   7  18   1       15.61        9.88      8.23 o 
   8  18   1        1.06       17.09     10.00 o 
  -8  19   1       43.82       39.58      9.93 o 
  -7  19   1        0.08        1.36      8.40 o 
  -6  19   1       48.48       36.32      8.21 o 
  -5  19   1       26.71       38.45      6.53 o 
  -4  19   1      268.15      227.50     14.37 o 
  -3  19   1      174.04      183.02     14.32 o 
  -2  19   1        4.34        2.70      5.52 o 
  -1  19   1        7.29        3.70      4.46 o 
   0  19   1      351.82      353.59      7.66 o 
   1  19   1      745.63      751.55     12.86 o 
   2  19   1       72.42       72.48      8.03 o 
   3  19   1       23.20       25.30      5.85 o 
   4  19   1       43.45       50.40      8.58 o 
   5  19   1       84.60       74.13      7.19 o 
   6  19   1       61.41       65.49      7.68 o 
   7  19   1       10.45       12.04      9.01 o 
   8  19   1        1.00       -3.05     10.48 o 
  -8  20   1       25.81       20.85     10.21 o 
  -7  20   1       11.17        3.26      8.89 o 
  -6  20   1       67.67       90.08      9.05 o 
  -5  20   1        1.38        1.05      5.93 o 
  -4  20   1      385.74      395.79     17.67 o 
  -3  20   1       20.66       15.30      6.47 o 
  -2  20   1      247.73      272.74     20.99 o 
  -1  20   1      156.15      172.39      6.91 o 
   0  20   1      301.90      332.88     13.32 o 
   1  20   1       82.83       87.06     10.89 o 
   2  20   1      356.08      383.75     20.00 o 
   3  20   1      246.62      271.42      8.52 o 
   4  20   1       16.31       11.74      6.06 o 
   5  20   1      133.74      154.41      8.22 o 
   6  20   1        0.21       12.23      7.14 o 
   7  20   1       68.12      105.28     10.63 o 
  -8  21   1        0.59        8.11     13.17 o 
  -7  21   1        0.74       10.32      9.47 o 
  -6  21   1       97.99       98.18     14.75 o 
  -5  21   1       13.05       15.05      8.83 o 
  -4  21   1       16.79       14.16      7.27 o 
  -3  21   1        4.68        2.65      6.98 o 
  -2  21   1        3.47       -1.36      6.00 o 
  -1  21   1      105.45       88.64      6.36 o 
   0  21   1       24.23       24.53      6.27 o 
   1  21   1        0.13        5.48      5.94 o 
   2  21   1      116.20      116.52      7.10 o 
   3  21   1        4.15       -3.05      5.80 o 
   4  21   1       11.29       11.63      6.24 o 
   5  21   1       15.72       14.28      7.20 o 
   6  21   1        2.22       -4.68      7.60 o 
   7  21   1       31.68       28.31     10.85 o 
  -7  22   1       42.54       33.74     10.27 o 
  -6  22   1       30.98       16.04     17.04 o 
  -5  22   1       30.42       15.22      9.68 o 
  -4  22   1      302.18      292.07     11.05 o 
  -3  22   1        6.74        7.36     10.10 o 
  -2  22   1      474.50      468.77     15.24 o 
  -1  22   1       55.00       58.17      8.62 o 
   0  22   1      344.95      331.17     11.14 o 
   1  22   1      228.52      234.71      9.65 o 
   2  22   1        5.58        5.63      6.80 o 
   3  22   1      405.60      400.02     10.66 o 
   4  22   1        5.76       -4.54      6.68 o 
   5  22   1      186.92      206.85      9.65 o 
   6  22   1        1.01       -3.35      8.13 o 
   7  22   1       13.27       11.34     13.12 o 
  -7  23   1       10.13        3.08     17.53 o 
  -6  23   1        0.07       -0.85     13.60 o 
  -5  23   1       43.43       54.43     13.18 o 
  -4  23   1       10.40        9.90      8.05 o 
  -3  23   1      119.87      112.59     11.70 o 
  -2  23   1       24.77       32.91     10.40 o 
  -1  23   1      111.89      117.81     10.15 o 
   0  23   1       21.77       39.75      7.58 o 
   1  23   1       95.47       93.62      8.75 o 
   2  23   1       41.27       36.32     10.74 o 
   3  23   1       23.10       30.88      8.37 o 
   4  23   1       20.80       10.63      7.13 o 
   5  23   1       18.35       11.32      8.05 o 
   6  23   1        7.86        4.04      9.86 o 
  -6  24   1        1.39       -8.77     12.09 o 
  -5  24   1       27.45       17.97     11.71 o 
  -4  24   1       25.06       24.79      8.87 o 
  -3  24   1       26.21       30.90      8.50 o 
  -2  24   1       38.63       51.80     10.11 o 
  -1  24   1        2.20        2.90      9.17 o 
   0  24   1       20.37       12.08     10.31 o 
   1  24   1        9.76        4.52      8.03 o 
   2  24   1        8.43       -3.26      7.81 o 
   3  24   1       21.21        9.91      8.16 o 
   4  24   1        7.93        9.61      9.22 o 
   5  24   1       11.19        2.67      9.32 o 
  -5  25   1       36.87       41.67     13.08 o 
  -4  25   1       19.45       30.09      9.33 o 
  -3  25   1       30.69       19.51      8.86 o 
  -2  25   1       22.53       33.20     11.08 o 
  -1  25   1      181.63      212.19     34.70 o 
   0  25   1       29.47       27.71      9.76 o 
   1  25   1       62.15       71.71     15.82 o 
   2  25   1       38.90       46.67      9.27 o 
   3  25   1       63.79       78.71     10.29 o 
   4  25   1        3.88       11.88      9.18 o 
   5  25   1        6.01        6.79      9.89 o 
  -5  26   1        2.45        7.71     19.35 o 
  -4  26   1       20.61       27.25     10.43 o 
  -3  26   1        0.56       -0.76     10.38 o 
  -2  26   1        6.15       11.29     10.91 o 
  -1  26   1        0.78       -4.13      9.80 o 
   0  26   1        0.11       -3.80      9.82 o 
   1  26   1        0.14       -3.85     10.70 o 
   2  26   1        2.90        9.32      9.35 o 
   3  26   1       13.43        3.17      9.65 o 
   4  26   1        9.15       16.85     10.26 o 
  -4  27   1        0.31       -7.97     12.58 o 
  -3  27   1       43.38       48.39     12.69 o 
  -2  27   1        7.78        9.63     11.65 o 
  -1  27   1       14.45       -2.80     11.20 o 
   0  27   1       31.97       50.56     11.47 o 
   1  27   1       50.61       66.62     12.09 o 
   2  27   1       17.97       23.56     10.33 o 
   3  27   1        0.12        8.44     12.71 o 
  -2  28   1       42.50       62.96     18.51 o 
  -1  28   1        0.76       -0.21     12.14 o 
   0  28   1       15.28       12.91     12.39 o 
   1  28   1       27.12       19.43     12.71 o 
   2  28   1       11.94       29.73     18.51 o 
 -11   0   2       19.59       18.37     18.37 o 
 -10   0   2      135.13      118.50     11.45 o 
  -9   0   2       17.21       19.41      8.69 o 
  -8   0   2      128.28      134.93      9.75 o 
  -7   0   2      436.29      464.27     15.70 o 
  -6   0   2     1975.35     1930.50     34.52 o 
  -5   0   2     1517.90     1727.96     24.44 o 
  -4   0   2    19096.00    19507.34    250.94 o 
  -3   0   2     1151.49     1119.13     19.76 o 
  -2   0   2     4828.13     4585.10     73.19 o 
  -1   0   2    35366.63    33940.24    534.66 o 
   0   0   2     2242.70     2372.41     54.83 o 
   1   0   2   143263.14   137564.09   2805.69 o 
   2   0   2      963.40      981.07     16.98 o 
   3   0   2     4346.07     4173.61     67.22 o 
   4   0   2      875.33      916.02     21.73 o 
   5   0   2      740.03      708.25     14.91 o 
   6   0   2     1433.43     1510.46     27.88 o 
   7   0   2       55.22       50.12      7.57 o 
   8   0   2       96.92      109.27     12.62 o 
   9   0   2        3.50        8.69     15.28 o 
  10   0   2       13.19       23.84     18.37 o 
 -11   1   2       10.52       11.73     12.64 o 
 -10   1   2        4.92        0.53      8.28 o 
  -9   1   2        0.24        2.00      5.97 o 
  -8   1   2      123.20      122.78      6.30 o 
  -7   1   2      105.33       99.46      5.28 o 
  -6   1   2      307.77      350.41      7.18 o 
  -5   1   2      175.02      163.59      3.39 o 
  -4   1   2     2873.83     3189.52     30.12 o 
  -3   1   2      307.00      302.85      7.27 o 
  -2   1   2      353.15      347.61      4.44 o 
  -1   1   2    14643.30    14508.50    160.52 o 
   0   1   2       39.89       53.22      5.96 o 
   1   1   2    18140.92    18464.13    204.54 o 
   2   1   2     1710.03     1702.82     19.96 o 
   3   1   2        0.58        3.90      2.03 o 
   4   1   2      430.09      403.04      6.74 o 
   5   1   2      161.28      160.55      4.31 o 
   6   1   2       11.10        7.71      3.54 o 
   7   1   2       35.54       47.35      6.25 o 
   8   1   2       15.78       15.35      5.55 o 
   9   1   2        5.02        7.01      9.92 o 
  10   1   2        0.02       -6.31     11.54 o 
 -11   2   2       14.29       19.49     12.99 o 
 -10   2   2       26.00       17.17      8.21 o 
  -9   2   2      191.40      182.62      7.97 o 
  -8   2   2       33.65       29.23      5.21 o 
  -7   2   2      130.73      125.53      5.57 o 
  -6   2   2      651.13      624.73      8.93 o 
  -5   2   2      539.17      584.91      7.08 o 
  -4   2   2     1320.99     1132.58     12.85 o 
  -3   2   2      200.76      166.46      3.91 o 
  -2   2   2     3249.02     3245.32     33.05 o 
  -1   2   2    17482.81    17481.42    194.75 o 
   0   2   2     7693.68     7796.59    100.07 o 
   1   2   2       58.03       53.67      1.42 o 
   2   2   2      633.87      677.11      8.66 o 
   3   2   2     8704.86     8556.39     98.39 o 
   4   2   2      481.84      489.82      6.92 o 
   5   2   2     1075.17     1066.71     12.94 o 
   6   2   2        5.15        4.04      4.07 o 
   7   2   2       31.61       38.64      5.13 o 
   8   2   2       71.52       64.11      6.25 o 
   9   2   2        0.60       -3.78     11.29 o 
  10   2   2        0.88       -0.98     16.27 o 
 -11   3   2        6.89        7.03      9.89 o 
 -10   3   2       22.04       40.31      8.57 o 
  -9   3   2      282.94      284.86      8.95 o 
  -8   3   2      120.11      127.68      6.47 o 
  -7   3   2      473.52      487.43      9.62 o 
  -6   3   2        4.90        5.00      3.02 o 
  -5   3   2     1019.37      919.04     11.29 o 
  -4   3   2       99.52      120.00      5.59 o 
  -3   3   2     1066.61      962.48     10.89 o 
  -2   3   2     5204.74     5074.38     46.66 o 
  -1   3   2     3319.95     3305.35     37.36 o 
   0   3   2      802.39      839.54      9.14 o 
   1   3   2     2212.41     2237.26     23.27 o 
   2   3   2       50.94       49.41      1.66 o 
   3   3   2       36.23       43.20      2.20 o 
   4   3   2      415.35      379.38      6.18 o 
   5   3   2      365.15      375.22      6.35 o 
   6   3   2      624.92      570.96     10.19 o 
   7   3   2        6.24        4.75      4.84 o 
   8   3   2        3.49        1.10      9.31 o 
   9   3   2       16.06       14.99      7.85 o 
  10   3   2        2.33       -1.82     18.51 o 
 -11   4   2        6.73       12.42     10.20 o 
 -10   4   2        2.67       12.93      8.71 o 
  -9   4   2      114.88      104.04      8.22 o 
  -8   4   2       33.74       42.71      5.62 o 
  -7   4   2      177.64      178.06      6.37 o 
  -6   4   2      219.27      246.79      5.55 o 
  -5   4   2       12.30       15.39      2.54 o 
  -4   4   2      165.34      173.09      3.89 o 
  -3   4   2       26.94       30.30      1.90 o 
  -2   4   2      209.42      212.21      3.31 o 
  -1   4   2       61.71       51.62      2.03 o 
   0   4   2        6.13        8.08      1.27 o 
   1   4   2     3294.52     3374.26     34.62 o 
   2   4   2      800.54      800.08      9.41 o 
   3   4   2      239.13      247.89      3.81 o 
   4   4   2      268.47      255.14      8.84 o 
   5   4   2       94.56       94.21      9.07 o 
   6   4   2       35.18       37.78      4.40 o 
   7   4   2        2.42        7.65      4.69 o 
   8   4   2       17.72       20.76      5.78 o 
   9   4   2        5.37        9.85      9.36 o 
  10   4   2        2.43       10.80     16.97 o 
 -11   5   2       13.84       18.95     10.37 o 
 -10   5   2        0.79       16.79      9.11 o 
  -9   5   2      141.57      166.71     15.90 o 
  -8   5   2        3.75        0.19      5.67 o 
  -7   5   2      319.17      315.88      9.83 o 
  -6   5   2      140.98      138.76      5.04 o 
  -5   5   2     2818.74     2807.44     29.96 o 
  -4   5   2      713.05      689.92      7.85 o 
  -3   5   2     3307.60     3199.64     30.12 o 
  -2   5   2     2991.18     3088.96     35.40 o 
  -1   5   2     3909.42     3911.14     44.30 o 
   0   5   2     4949.08     5033.86     50.67 o 
   1   5   2     1108.52     1038.50     13.09 o 
   2   5   2     7946.82     7908.04     79.98 o 
   3   5   2       30.48       31.66      2.53 o 
   4   5   2      777.09      716.21      9.06 o 
   5   5   2      330.91      368.30     10.00 o 
   6   5   2      319.42      301.20      7.41 o 
   7   5   2      423.01      439.21      9.86 o 
   8   5   2       34.09       19.60     10.34 o 
   9   5   2       45.52       57.87     14.58 o 
  10   5   2        0.05        9.96     17.53 o 
 -11   6   2        7.15        1.76     10.31 o 
 -10   6   2        0.26        7.03      8.78 o 
  -9   6   2        4.96       -2.06      7.55 o 
  -8   6   2       14.93       12.96      5.20 o 
  -7   6   2       29.01       28.16      4.72 o 
  -6   6   2     1080.54     1118.21     13.95 o 
  -5   6   2       12.59        8.91      2.51 o 
  -4   6   2     2601.02     2526.42     24.41 o 
  -3   6   2       10.12       11.76      1.86 o 
  -2   6   2     1663.44     1582.97     18.89 o 
  -1   6   2      953.60      899.29     11.18 o 
   0   6   2     3631.99     3558.36     40.30 o 
   1   6   2     3579.34     3402.89     48.32 o 
   2   6   2       81.31      107.08      4.65 o 
   3   6   2     3811.12     3750.55     39.07 o 
   4   6   2       16.08        9.02      2.78 o 
   5   6   2      114.88      103.64      4.60 o 
   6   6   2      205.19      245.16      9.83 o 
   7   6   2        2.06       -1.25      5.39 o 
   8   6   2      249.32      269.08      9.86 o 
   9   6   2       10.63        4.43      9.57 o 
  10   6   2        2.33       21.31     18.23 o 
 -11   7   2        0.37       -0.26     10.39 o 
 -10   7   2       14.74        4.77      8.99 o 
  -9   7   2       15.81       18.00      7.65 o 
  -8   7   2      154.83      150.86      9.49 o 
  -7   7   2      887.92      910.94     20.38 o 
  -6   7   2      275.28      259.55      8.23 o 
  -5   7   2      426.90      392.97      6.10 o 
  -4   7   2        9.28       13.01      2.32 o 
  -3   7   2     1315.86     1333.06     14.89 o 
  -2   7   2     1021.05     1062.32     13.32 o 
  -1   7   2     1061.89     1097.31     12.04 o 
   0   7   2      822.93      874.25      9.99 o 
   1   7   2        0.81        2.00      1.47 o 
   2   7   2      628.93      644.76      8.10 o 
   3   7   2      450.65      449.73      6.93 o 
   4   7   2       29.21       29.02      3.03 o 
   5   7   2      150.92      160.77      5.45 o 
   6   7   2       33.82       52.34      5.83 o 
   7   7   2       75.85       65.44      6.90 o 
   8   7   2       60.04       54.97      7.43 o 
   9   7   2        0.54       -3.36      7.91 o 
  10   7   2        5.22        3.51     19.63 o 
 -11   8   2        8.75        2.05     12.69 o 
 -10   8   2        0.21       -1.64      8.73 o 
  -9   8   2       88.15      107.95      9.07 o 
  -8   8   2      532.10      549.95     19.86 o 
  -7   8   2      643.14      655.61     10.38 o 
  -6   8   2      179.38      187.58      8.01 o 
  -5   8   2       26.82       24.65      5.35 o 
  -4   8   2     4993.18     5065.64     52.25 o 
  -3   8   2     1190.31     1214.68     13.85 o 
  -2   8   2     9814.88    10338.48    115.92 o 
  -1   8   2       34.77       43.76      2.07 o 
   0   8   2      181.84      159.54      3.31 o 
   1   8   2     3701.37     3491.00     35.96 o 
   2   8   2       23.30       24.16      2.70 o 
   3   8   2     1639.53     1471.34     16.76 o 
   4   8   2      915.58      939.94     11.99 o 
   5   8   2      867.40      851.99     13.24 o 
   6   8   2       81.62      104.09      6.62 o 
   7   8   2       31.81       43.22      6.22 o 
   8   8   2        5.89        1.12      6.97 o 
   9   8   2       21.60       20.05      9.19 o 
  10   8   2       40.38       23.14     19.35 o 
 -11   9   2        0.22       -0.39     12.79 o 
 -10   9   2        0.07       -1.07     10.56 o 
  -9   9   2       16.24       47.45     14.99 o 
  -8   9   2      124.22      120.49      8.44 o 
  -7   9   2       11.30       18.51      4.44 o 
  -6   9   2      243.32      238.58      6.86 o 
  -5   9   2       63.36       83.58      3.81 o 
  -4   9   2       71.57       70.75      3.27 o 
  -3   9   2      597.28      737.66      9.32 o 
  -2   9   2     3618.31     4036.02     46.44 o 
  -1   9   2       55.29       86.70      4.11 o 
   0   9   2     1336.00     1311.26     13.12 o 
   1   9   2      104.30      109.82      3.00 o 
   2   9   2      911.93      877.46     15.50 o 
   3   9   2      818.15      897.49     12.86 o 
   4   9   2       20.20       21.23      5.79 o 
   5   9   2       85.03      100.04      5.18 o 
   6   9   2       95.18       98.51      6.77 o 
   7   9   2        3.07        0.11      6.35 o 
   8   9   2       86.53      102.42     19.39 o 
   9   9   2        0.08       -8.21      8.21 o 
  10   9   2        0.10       -2.80     18.51 o 
 -11  10   2       19.17       14.02     17.25 o 
 -10  10   2        8.14       -0.80     11.11 o 
  -9  10   2       83.70       74.88      9.27 o 
  -8  10   2       36.94       36.06      7.54 o 
  -7  10   2       33.42       23.44      5.30 o 
  -6  10   2     2544.64     2545.96     40.15 o 
  -5  10   2       10.44        9.89      3.40 o 
  -4  10   2     1584.95     1571.53     17.96 o 
  -3  10   2       29.42       41.90      2.89 o 
  -2  10   2     1763.51     1665.06     18.19 o 
  -1  10   2     6061.15     6490.73     65.57 o 
   0  10   2     1087.39     1098.53     14.02 o 
   1  10   2     3059.81     3145.85     32.83 o 
   2  10   2       80.48       85.73      5.08 o 
   3  10   2     1056.51     1043.92     14.69 o 
   4  10   2       59.78       64.96      4.37 o 
   5  10   2      122.84      110.77      5.62 o 
   6  10   2      357.77      370.04      9.16 o 
   7  10   2        1.84        2.18      6.44 o 
   8  10   2       56.01       54.11      8.18 o 
   9  10   2        9.15        4.45      8.47 o 
  10  10   2        0.32      -13.88     18.37 o 
 -11  11   2        2.17       -8.83     17.53 o 
 -10  11   2        0.21        4.66     11.60 o 
  -9  11   2       49.50       68.80     11.18 o 
  -8  11   2      125.01      131.91      8.96 o 
  -7  11   2      189.87      230.17      7.75 o 
  -6  11   2        9.49       10.81      5.24 o 
  -5  11   2      610.05      597.70      9.09 o 
  -4  11   2     1007.02     1025.04     12.77 o 
  -3  11   2      999.72      951.26     11.76 o 
  -2  11   2     2302.24     2357.74     25.14 o 
  -1  11   2      500.26      435.08      7.06 o 
   0  11   2     5566.47     5638.97     57.56 o 
   1  11   2      379.07      386.81      6.01 o 
   2  11   2     1276.30     1200.93     19.11 o 
   3  11   2      150.77      176.97      5.59 o 
   4  11   2      732.54      733.08     13.11 o 
   5  11   2        6.79       13.95      4.54 o 
   6  11   2      260.95      257.54     14.44 o 
   7  11   2        1.06        0.94      6.34 o 
   8  11   2       12.24       13.64      7.84 o 
   9  11   2       18.00       21.41      9.37 o 
 -10  12   2        0.07        1.37     21.52 o 
  -9  12   2        0.85       -0.23     10.16 o 
  -8  12   2       60.46       63.44      9.93 o 
  -7  12   2       13.58        3.83      8.73 o 
  -6  12   2      150.90      169.21      7.21 o 
  -5  12   2        5.38        7.70      3.66 o 
  -4  12   2      146.64      125.49      4.35 o 
  -3  12   2      189.82      224.95      4.53 o 
  -2  12   2       25.75       38.07      4.73 o 
  -1  12   2      177.53      199.11      5.27 o 
   0  12   2      118.41      121.94      3.12 o 
   1  12   2      393.22      420.25      6.54 o 
   2  12   2      148.81      184.60      7.45 o 
   3  12   2       81.59       79.85      4.63 o 
   4  12   2      164.04      156.38      7.04 o 
   5  12   2       43.13       35.67      5.87 o 
   6  12   2       22.53       12.75      5.42 o 
   7  12   2        3.20        7.47      7.68 o 
   8  12   2       19.29        6.52      9.50 o 
   9  12   2        1.22        5.53      9.16 o 
 -10  13   2       27.32       31.07     12.69 o 
  -9  13   2       23.77       15.64     10.62 o 
  -8  13   2       97.56       87.22     10.46 o 
  -7  13   2       49.10       65.70      7.35 o 
  -6  13   2       21.27       14.86      4.99 o 
  -5  13   2      349.55      368.05      7.43 o 
  -4  13   2      136.41      163.73      6.50 o 
  -3  13   2     1291.65     1175.78     12.90 o 
  -2  13   2      958.03     1017.00     12.40 o 
  -1  13   2      428.74      394.63      6.34 o 
   0  13   2     2951.49     2799.23     29.81 o 
   1  13   2      156.61      172.37      4.46 o 
   2  13   2     1498.60     1420.02     30.62 o 
   3  13   2      205.23      188.37      6.04 o 
   4  13   2     1419.51     1432.11     20.01 o 
   5  13   2      147.72      146.37      6.39 o 
   6  13   2       45.27       37.60      5.74 o 
   7  13   2       83.79       92.52      8.55 o 
   8  13   2       21.08       16.97      7.94 o 
   9  13   2        2.93       -2.20      9.24 o 
 -10  14   2        1.04       17.69     12.90 o 
  -9  14   2        0.40       15.31     11.13 o 
  -8  14   2       49.92       46.11     10.57 o 
  -7  14   2       35.73       24.15      6.71 o 
  -6  14   2      159.22      189.62      8.36 o 
  -5  14   2       31.06       36.80      4.84 o 
  -4  14   2      427.40      430.81      8.25 o 
  -3  14   2      169.88      180.65      4.39 o 
  -2  14   2      301.08      280.84      5.80 o 
  -1  14   2      435.45      394.66      6.51 o 
   0  14   2       32.97       24.14      3.06 o 
   1  14   2      840.00      792.05     14.65 o 
   2  14   2        2.82       -3.67      3.67 o 
   3  14   2      837.29      844.93     20.64 o 
   4  14   2        1.92        2.06      4.52 o 
   5  14   2       70.13       83.59      9.90 o 
   6  14   2       86.05       89.08      6.74 o 
   7  14   2       22.19       24.27      6.74 o 
   8  14   2       22.23       26.76     10.84 o 
   9  14   2        6.55        9.27     10.11 o 
 -10  15   2       77.42       85.68     20.89 o 
  -9  15   2        8.99        2.42     11.77 o 
  -8  15   2       58.48       48.91     10.68 o 
  -7  15   2       55.83       27.00      7.18 o 
  -6  15   2      333.02      283.05     12.08 o 
  -5  15   2      207.30      218.95      9.33 o 
  -4  15   2        7.16        5.73      3.37 o 
  -3  15   2      770.41      760.51     10.56 o 
  -2  15   2      125.63      147.41      4.59 o 
  -1  15   2      322.81      308.94     11.02 o 
   0  15   2      614.20      611.71      9.04 o 
   1  15   2       34.07       35.33      4.09 o 
   2  15   2      793.60      786.23     12.61 o 
   3  15   2      304.88      277.95      7.59 o 
   4  15   2      283.08      317.48     17.00 o 
   5  15   2       30.11       31.60      5.38 o 
   6  15   2        7.51        3.45      6.04 o 
   7  15   2       23.87       15.19      6.95 o 
   8  15   2       12.91       14.92      8.79 o 
   9  15   2        1.03       -6.11     12.49 o 
  -9  16   2        0.84        1.97     11.62 o 
  -8  16   2      117.76      132.72     12.61 o 
  -7  16   2        3.61       -3.71      6.98 o 
  -6  16   2      581.18      563.98     27.07 o 
  -5  16   2        5.34        7.65      5.04 o 
  -4  16   2      825.95      798.59     13.00 o 
  -3  16   2      231.85      263.98      7.94 o 
  -2  16   2      753.36      678.73     13.99 o 
  -1  16   2      608.62      631.93     10.55 o 
   0  16   2      468.99      452.72      7.80 o 
   1  16   2     1787.42     1694.34     25.74 o 
   2  16   2      288.67      330.32      8.23 o 
   3  16   2      510.91      509.63     13.14 o 
   4  16   2        7.46        7.51      4.86 o 
   5  16   2       78.02       93.76      6.50 o 
   6  16   2       85.63      102.34      7.30 o 
   7  16   2       37.43       48.96      9.03 o 
   8  16   2       22.75       20.69      9.55 o 
  -9  17   2       33.23       57.16     14.02 o 
  -8  17   2       16.61       15.54     10.76 o 
  -7  17   2        9.43        0.57      7.42 o 
  -6  17   2        5.74       14.58      6.98 o 
  -5  17   2       65.04       51.96      6.65 o 
  -4  17   2       35.25       43.41      5.20 o 
  -3  17   2       57.83       52.81      4.40 o 
  -2  17   2        3.09        0.67      4.08 o 
  -1  17   2      172.47      187.36      6.58 o 
   0  17   2      936.14      946.51     14.38 o 
   1  17   2       76.28       71.05      5.09 o 
   2  17   2      387.81      380.46      8.87 o 
   3  17   2        0.54       -0.71      4.85 o 
   4  17   2       11.84       17.78      5.51 o 
   5  17   2      120.18      103.85      8.20 o 
   6  17   2       17.49       15.48      7.93 o 
   7  17   2       13.72       11.18      7.29 o 
   8  17   2        3.37        8.76      9.70 o 
  -9  18   2       14.60       21.06     12.89 o 
  -8  18   2       31.02       19.56     11.30 o 
  -7  18   2       48.60       28.13      8.33 o 
  -6  18   2      238.94      239.82     10.29 o 
  -5  18   2        4.53       -2.36      6.26 o 
  -4  18   2      295.07      309.90      8.30 o 
  -3  18   2      380.35      365.35     14.53 o 
  -2  18   2     1261.92     1156.31     24.95 o 
  -1  18   2      305.00      322.43      7.89 o 
   0  18   2       96.26       96.99      6.38 o 
   1  18   2      226.23      227.47     12.08 o 
   2  18   2       98.64       82.18      5.64 o 
   3  18   2      473.30      465.98     10.55 o 
   4  18   2       24.90       26.14      5.83 o 
   5  18   2       19.40       25.51      8.12 o 
   6  18   2       71.65       59.18      7.32 o 
   7  18   2        2.16       -6.38      7.57 o 
   8  18   2       18.60       12.31     10.19 o 
  -8  19   2        2.06        1.57     11.59 o 
  -7  19   2       41.86       62.27      9.10 o 
  -6  19   2       21.17       20.77      7.91 o 
  -5  19   2       96.71      103.67      7.92 o 
  -4  19   2      113.46      164.24      8.30 o 
  -3  19   2      366.61      351.40     10.30 o 
  -2  19   2       30.78       31.38      5.26 o 
  -1  19   2       38.17       39.03      5.13 o 
   0  19   2      410.45      399.79     10.70 o 
   1  19   2       60.52       67.57      5.77 o 
   2  19   2      125.10      145.29     10.90 o 
   3  19   2        6.85       -0.17      5.61 o 
   4  19   2       29.22       36.80      6.26 o 
   5  19   2       28.91       27.62      7.16 o 
   6  19   2       55.50       64.28      7.80 o 
   7  19   2        6.98       10.56      8.96 o 
  -8  20   2        7.69        8.70     17.88 o 
  -7  20   2       41.16       41.69      9.11 o 
  -6  20   2        8.91        4.68      8.37 o 
  -5  20   2       34.93       32.77      9.56 o 
  -4  20   2       24.55       17.46      6.89 o 
  -3  20   2       33.68       25.61      6.40 o 
  -2  20   2       65.22       65.20      5.96 o 
  -1  20   2       22.73       22.24      5.80 o 
   0  20   2      121.67      127.36      8.42 o 
   1  20   2       53.00       47.35      5.59 o 
   2  20   2        2.61       -0.21      5.40 o 
   3  20   2       26.85       11.05      5.97 o 
   4  20   2       23.20       12.67      6.20 o 
   5  20   2        4.40        3.02      6.59 o 
   6  20   2       13.65       22.36      8.01 o 
   7  20   2        0.21        5.28      9.87 o 
  -8  21   2        4.15       23.56     19.35 o 
  -7  21   2       46.28       64.91     12.32 o 
  -6  21   2        0.07        1.77     10.42 o 
  -5  21   2      226.99      242.72     15.14 o 
  -4  21   2       16.31       31.13      7.40 o 
  -3  21   2      144.16      149.54      9.70 o 
  -2  21   2       93.65      117.26      6.41 o 
  -1  21   2      180.70      182.10      9.93 o 
   0  21   2      535.39      513.51     13.25 o 
   1  21   2       40.50       49.02      5.83 o 
   2  21   2       85.93       84.95      6.87 o 
   3  21   2        4.76       -3.58      6.14 o 
   4  21   2      173.53      173.34      8.62 o 
   5  21   2        7.02        0.80      7.05 o 
   6  21   2        5.26       11.58      8.21 o 
   7  21   2       10.30       21.92     12.64 o 
  -7  22   2        3.92        2.43     12.28 o 
  -6  22   2       12.87       12.41     11.49 o 
  -5  22   2        6.73        6.24     10.29 o 
  -4  22   2        9.44        2.96      7.52 o 
  -3  22   2       51.56       55.97      7.48 o 
  -2  22   2       12.99       10.89      8.38 o 
  -1  22   2       90.49      105.78      7.99 o 
   0  22   2       24.59       25.97      7.10 o 
   1  22   2       45.38       39.51      7.27 o 
   2  22   2        0.19        0.43      6.35 o 
   3  22   2       27.32       35.22      6.82 o 
   4  22   2        5.61        8.08      6.90 o 
   5  22   2       29.21       24.39      7.63 o 
   6  22   2        5.82        5.01      8.19 o 
  -7  23   2        7.87       -6.46     12.93 o 
  -6  23   2        3.06        5.23     26.22 o 
  -5  23   2       75.26       87.03     12.32 o 
  -4  23   2        9.40       -6.43      8.07 o 
  -3  23   2      171.66      137.56     13.09 o 
  -2  23   2       41.80       37.95     14.79 o 
  -1  23   2       46.78       41.91     10.51 o 
   0  23   2      166.15      141.03      9.14 o 
   1  23   2       14.25       12.91      7.61 o 
   2  23   2      243.07      233.95     11.32 o 
   3  23   2       19.31        7.00      7.19 o 
   4  23   2       43.34       34.45      8.36 o 
   5  23   2       10.80        4.43      8.29 o 
   6  23   2        0.04        6.45     18.58 o 
  -6  24   2       25.86       39.94     13.33 o 
  -5  24   2        5.98        5.45     18.37 o 
  -4  24   2       74.62       76.16     13.32 o 
  -3  24   2       13.05        9.49      9.77 o 
  -2  24   2       64.81       77.33     10.76 o 
  -1  24   2      130.39      158.46     15.35 o 
   0  24   2       18.73       20.34     12.56 o 
   1  24   2      172.62      197.05     12.35 o 
   2  24   2        0.08       -8.37      8.37 o 
   3  24   2      129.82      137.27     13.92 o 
   4  24   2       13.21        2.49      8.35 o 
   5  24   2       45.56       52.10      9.37 o 
  -5  25   2        1.00       -0.41     11.68 o 
  -4  25   2        9.90       11.46     11.65 o 
  -3  25   2       15.91       19.41     10.53 o 
  -2  25   2        3.39       -9.90      9.90 o 
  -1  25   2        4.78       16.97      9.68 o 
   0  25   2        0.62        8.33      8.68 o 
   1  25   2        4.98        5.16      8.76 o 
   2  25   2        0.93        0.36      9.12 o 
   3  25   2        9.05        2.10      8.79 o 
   4  25   2        3.39       -9.89      9.89 o 
  -5  26   2        1.31        8.27     21.59 o 
  -4  26   2       20.66       -3.08     17.11 o 
  -3  26   2       56.00       62.93     12.02 o 
  -2  26   2       28.09       23.95     10.63 o 
  -1  26   2       60.74       65.11     13.74 o 
   0  26   2        4.71        9.04      9.76 o 
   1  26   2      122.67      113.51     10.37 o 
   2  26   2        1.10        7.99      9.72 o 
   3  26   2       39.64       37.62     10.32 o 
   4  26   2       10.76       -1.82     17.81 o 
  -3  27   2       13.32       21.94     13.39 o 
  -2  27   2       15.20       10.93     11.03 o 
  -1  27   2        9.29        6.08     10.84 o 
   0  27   2        0.70       -2.17     11.70 o 
   1  27   2        3.16        8.30      9.68 o 
   2  27   2       16.12       11.15     10.67 o 
  -2  28   2       11.13       22.58     17.81 o 
  -1  28   2       41.44       55.81     18.23 o 
   0  28   2        6.76      -10.52     16.83 o 
 -11   1   3       18.72       14.92      9.52 o 
 -10   1   3       14.52       28.04      8.40 o 
  -9   1   3      142.36      144.93      9.29 o 
  -8   1   3        0.75       -1.54      4.90 o 
  -7   1   3      431.43      429.11      9.15 o 
  -6   1   3       94.22       91.36      4.60 o 
  -5   1   3      270.27      225.85      4.39 o 
  -4   1   3     4625.46     4687.53     52.37 o 
  -3   1   3      824.02      749.44      8.83 o 
  -2   1   3     6471.57     6405.59     72.31 o 
  -1   1   3     3717.62     3814.58     60.67 o 
   0   1   3    19515.25    18675.84    422.07 o 
   1   1   3        9.68       12.64      1.77 o 
   2   1   3     2165.99     2000.35     24.04 o 
   3   1   3     1918.62     1834.93     21.99 o 
   4   1   3      166.03      142.70      4.84 o 
   5   1   3      564.22      554.54      9.14 o 
   6   1   3       38.33       27.38      4.64 o 
   7   1   3       97.66       98.36      8.21 o 
   8   1   3        0.88        4.43      6.04 o 
   9   1   3        0.57        3.37      7.16 o 
  10   1   3        0.06      -12.20     17.81 o 
 -11   2   3       15.20        6.08      9.51 o 
 -10   2   3        0.65       -0.29      7.14 o 
  -9   2   3       58.53       39.27      6.22 o 
  -8   2   3      163.20      177.99      7.04 o 
  -7   2   3        0.64        1.38      4.30 o 
  -6   2   3      667.90      656.38     12.08 o 
  -5   2   3      130.49      120.46      3.53 o 
  -4   2   3     4020.16     4174.46     42.98 o 
  -3   2   3      966.04      917.10     10.56 o 
  -2   2   3     2907.61     2824.18     26.51 o 
  -1   2   3     2599.15     2538.88     29.11 o 
   0   2   3     4747.69     4681.72     75.85 o 
   1   2   3     5883.54     5531.37     62.21 o 
   2   2   3      403.43      364.89      6.86 o 
   3   2   3     2540.33     2443.45     28.66 o 
   4   2   3       69.39       73.62      5.72 o 
   5   2   3      242.33      221.83      6.07 o 
   6   2   3       72.22       85.83      6.21 o 
   7   2   3        5.77       10.80      6.44 o 
   8   2   3       14.02        0.53      5.95 o 
   9   2   3       16.03       16.14      8.52 o 
  10   2   3        3.94       -8.55     17.67 o 
 -11   3   3        3.82        3.23     10.14 o 
 -10   3   3        0.14       -6.84      6.84 o 
  -9   3   3       22.13       16.62      8.30 o 
  -8   3   3        7.99        0.39      5.14 o 
  -7   3   3       68.32       70.63      5.17 o 
  -6   3   3      210.17      220.77      8.48 o 
  -5   3   3      180.94      156.63      3.98 o 
  -4   3   3      700.08      651.40      8.37 o 
  -3   3   3       22.92       29.93      1.97 o 
  -2   3   3     1555.50     1617.94     19.02 o 
  -1   3   3        1.50        3.46      1.54 o 
   0   3   3     3164.08     3229.35     37.02 o 
   1   3   3      121.21      124.63      3.17 o 
   2   3   3      248.82      274.46      4.44 o 
   3   3   3      407.54      378.03      5.73 o 
   4   3   3      440.74      435.11      6.65 o 
   5   3   3        1.82       -3.70      3.70 o 
   6   3   3        1.05       -1.69      4.23 o 
   7   3   3       21.77       26.11      6.44 o 
   8   3   3        0.18       -4.98      9.75 o 
   9   3   3        2.14       18.72      8.28 o 
  10   3   3        2.33        7.29     19.91 o 
 -11   4   3        0.48       -3.77      9.85 o 
 -10   4   3       16.16       31.22      8.44 o 
  -9   4   3      101.71      105.04      7.16 o 
  -8   4   3       92.93       95.75      7.70 o 
  -7   4   3      115.67      126.16      7.76 o 
  -6   4   3     1084.41     1131.48     16.03 o 
  -5   4   3      443.84      406.27      6.54 o 
  -4   4   3     1402.25     1224.88     15.08 o 
  -3   4   3     2953.78     2855.22     27.04 o 
  -2   4   3     1220.49     1142.44     14.77 o 
  -1   4   3     3665.47     3483.92     39.66 o 
   0   4   3       75.37       73.10      2.17 o 
   1   4   3      923.56      908.23     10.45 o 
   2   4   3     2094.22     2162.26     20.86 o 
   3   4   3     3295.09     3176.56     33.01 o 
   4   4   3      929.58      922.89     13.07 o 
   5   4   3       55.22       39.25      4.16 o 
   6   4   3      525.43      520.63     12.95 o 
   7   4   3       12.82        2.64      7.07 o 
   8   4   3       73.89       87.97     17.88 o 
   9   4   3       23.16       25.63      8.74 o 
  10   4   3       32.57       18.93     18.79 o 
 -11   5   3       14.16       16.15     10.01 o 
 -10   5   3        8.41       20.38      9.06 o 
  -9   5   3       68.75       79.80      6.98 o 
  -8   5   3        0.33       -1.31      5.38 o 
  -7   5   3       28.44       34.54      4.85 o 
  -6   5   3       25.75       34.29      4.17 o 
  -5   5   3      122.85      129.04      4.44 o 
  -4   5   3      521.75      508.87      6.72 o 
  -3   5   3       84.12       90.41      3.17 o 
  -2   5   3      165.82      146.55      3.38 o 
  -1   5   3      724.88      750.63      9.57 o 
   0   5   3      267.07      241.05      3.49 o 
   1   5   3     2384.11     2413.33     28.58 o 
   2   5   3      392.50      427.44      9.96 o 
   3   5   3      460.70      491.32      8.07 o 
   4   5   3        6.69        6.24      3.19 o 
   5   5   3      358.41      369.18     12.34 o 
   6   5   3       73.82       85.89      7.82 o 
   7   5   3      116.80      122.17      7.65 o 
   8   5   3       34.88       23.63      8.98 o 
   9   5   3        1.26       -2.62      9.98 o 
  10   5   3        2.89       28.46     18.65 o 
 -11   6   3       11.62       30.28     10.30 o 
 -10   6   3       51.20       54.81     18.21 o 
  -9   6   3       40.27       36.28      7.73 o 
  -8   6   3      137.48      132.93      6.96 o 
  -7   6   3       39.36       56.14      9.65 o 
  -6   6   3     1614.72     1532.90     17.99 o 
  -5   6   3      284.82      272.70      5.93 o 
  -4   6   3     1111.36     1063.68     11.35 o 
  -3   6   3     1227.33     1197.65     13.45 o 
  -2   6   3     1658.96     1727.02     20.57 o 
  -1   6   3     3709.20     3655.17     48.05 o 
   0   6   3      151.29      145.47      2.65 o 
   1   6   3     1583.29     1481.08     18.40 o 
   2   6   3     2332.58     2322.40     24.89 o 
   3   6   3      511.33      470.92      9.32 o 
   4   6   3      875.74      846.17     12.32 o 
   5   6   3        0.47        6.54      4.69 o 
   6   6   3      725.62      721.28     15.31 o 
   7   6   3        0.90        3.01      6.30 o 
   8   6   3       56.65       45.40      7.86 o 
   9   6   3        6.66        5.48     10.54 o 
  10   6   3        3.43       16.13     20.19 o 
 -11   7   3        9.51       -1.17     10.31 o 
 -10   7   3        8.97       14.21     11.51 o 
  -9   7   3       63.01       58.28      8.34 o 
  -8   7   3       60.13       69.97      6.42 o 
  -7   7   3     3801.19     3829.22     54.02 o 
  -6   7   3       71.56       76.55      4.24 o 
  -5   7   3     1638.39     1614.85     18.50 o 
  -4   7   3     1486.13     1527.58     17.15 o 
  -3   7   3     1247.59     1190.62     13.58 o 
  -2   7   3    10455.68    10553.31    118.27 o 
  -1   7   3       62.56       69.43      3.28 o 
   0   7   3     5426.42     5331.82     54.08 o 
   1   7   3      289.19      267.80      4.32 o 
   2   7   3      817.15      752.74      9.39 o 
   3   7   3      508.89      500.16      8.74 o 
   4   7   3       12.98        7.76      3.78 o 
   5   7   3      120.81      149.13      6.80 o 
   6   7   3        2.66        6.45      5.50 o 
   7   7   3       25.40       25.84      6.73 o 
   8   7   3        0.74       -2.54      7.43 o 
   9   7   3        1.40        3.31     10.48 o 
  10   7   3        0.33       -9.96     20.33 o 
 -11   8   3        0.35        6.20     10.82 o 
 -10   8   3        0.02       -8.33      9.10 o 
  -9   8   3        1.08        8.19      8.34 o 
  -8   8   3       68.14       48.86      6.22 o 
  -7   8   3       48.26       47.99      5.33 o 
  -6   8   3        2.17        0.06      3.49 o 
  -5   8   3      333.70      329.07     10.83 o 
  -4   8   3      146.71      126.31      3.65 o 
  -3   8   3      350.13      355.00      5.64 o 
  -2   8   3      143.15      158.36      4.17 o 
  -1   8   3      469.11      513.05      7.34 o 
   0   8   3       78.17       96.20      2.85 o 
   1   8   3       41.09       53.88      3.21 o 
   2   8   3      195.00      228.49      7.21 o 
   3   8   3       92.37       93.96      5.69 o 
   4   8   3      676.33      665.92     11.03 o 
   5   8   3       15.86       15.92      5.37 o 
   6   8   3        9.26        2.10      6.74 o 
   7   8   3       37.90       38.19      6.62 o 
   8   8   3       12.53       15.55      8.76 o 
   9   8   3       14.03       18.86     10.91 o 
 -11   9   3        0.21       -5.62     11.00 o 
 -10   9   3        1.29      -11.30     11.30 o 
  -9   9   3      194.94      206.14     10.69 o 
  -8   9   3        0.24       -0.39      7.12 o 
  -7   9   3       25.86       39.68      5.40 o 
  -6   9   3      297.49      330.56      8.24 o 
  -5   9   3     1600.40     1528.41     20.13 o 
  -4   9   3     1122.20     1154.27     13.71 o 
  -3   9   3     1003.62      896.88     10.97 o 
  -2   9   3     1942.66     1819.61     21.96 o 
  -1   9   3      167.17      210.77      5.27 o 
   0   9   3     5017.30     4953.78     50.60 o 
   1   9   3      307.00      288.07      4.81 o 
   2   9   3     1485.68     1499.90     22.49 o 
   3   9   3     1071.90     1095.76     15.38 o 
   4   9   3      213.03      217.67      6.32 o 
   5   9   3      359.56      378.58      9.82 o 
   6   9   3        9.40        3.76      5.59 o 
   7   9   3       60.70       61.93      7.45 o 
   8   9   3       45.27       50.39      8.59 o 
   9   9   3       37.71       29.16     15.92 o 
 -11  10   3       17.29       16.04     13.09 o 
 -10  10   3        9.78       22.38      9.94 o 
  -9  10   3       10.81        1.01     12.90 o 
  -8  10   3        1.41       10.25      7.14 o 
  -7  10   3       19.79       14.76      9.40 o 
  -6  10   3     1337.82     1264.02     17.92 o 
  -5  10   3      735.62      761.92     16.33 o 
  -4  10   3       93.90       87.79      3.64 o 
  -3  10   3      168.11      142.11      4.19 o 
  -2  10   3       36.29       41.30      2.63 o 
  -1  10   3       14.80       14.14      2.20 o 
   0  10   3       31.90       24.93      2.47 o 
   1  10   3     1269.06     1220.71     25.99 o 
   2  10   3        1.19        2.98      3.03 o 
   3  10   3      566.62      550.40      9.66 o 
   4  10   3      612.42      620.15     11.12 o 
   5  10   3      512.87      514.10     10.37 o 
   6  10   3       76.00       91.26     10.38 o 
   7  10   3       35.23       29.33      7.34 o 
   8  10   3       16.68       18.50      8.04 o 
   9  10   3       13.63       21.49      9.77 o 
 -11  11   3        1.37       -2.38     17.53 o 
 -10  11   3        7.89        3.49     11.38 o 
  -9  11   3       42.49       39.51      9.01 o 
  -8  11   3       57.84       50.65      8.18 o 
  -7  11   3      167.49      145.97     12.69 o 
  -6  11   3        5.33        7.67      4.59 o 
  -5  11   3      733.88      695.80     11.55 o 
  -4  11   3      265.15      255.66      5.59 o 
  -3  11   3      206.83      189.26      6.21 o 
  -2  11   3     1480.80     1550.47     23.66 o 
  -1  11   3      353.49      375.47      8.24 o 
   0  11   3      749.32      745.08      9.54 o 
   1  11   3      843.42      837.75     12.24 o 
   2  11   3      758.93      781.72     18.47 o 
   3  11   3      210.61      193.69      5.91 o 
   4  11   3       34.37       36.71      7.35 o 
   5  11   3      460.84      448.67     15.04 o 
   6  11   3        4.70        5.19      5.48 o 
   7  11   3       62.01       51.04      8.56 o 
   8  11   3        0.42       -3.56      8.26 o 
   9  11   3        5.06        6.79      9.47 o 
 -10  12   3        5.08       13.87     12.04 o 
  -9  12   3        2.76       -1.77      8.49 o 
  -8  12   3       49.22       58.93      8.26 o 
  -7  12   3       52.84       59.09      8.21 o 
  -6  12   3      828.64      850.35     13.90 o 
  -5  12   3       60.99       69.93      5.03 o 
  -4  12   3      543.70      504.26      8.00 o 
  -3  12   3     1415.07     1443.86     18.65 o 
  -2  12   3      332.73      314.57      5.72 o 
  -1  12   3     3183.61     3121.17     32.77 o 
   0  12   3      422.43      451.87      7.04 o 
   1  12   3     3022.09     2885.35     34.94 o 
   2  12   3       82.68       71.18      4.45 o 
   3  12   3      950.10      929.54     14.13 o 
   4  12   3      155.86      155.66      6.12 o 
   5  12   3      250.59      248.71      8.10 o 
   6  12   3       30.85       38.80      6.19 o 
   7  12   3        7.61        3.60      7.37 o 
   8  12   3       15.87       30.86      9.04 o 
   9  12   3        1.49       -3.98      9.59 o 
 -10  13   3        0.12      -10.32     12.14 o 
  -9  13   3        9.59       16.79     10.76 o 
  -8  13   3       76.50       72.23      8.88 o 
  -7  13   3       97.22      109.21      8.26 o 
  -6  13   3        3.62        3.91      5.10 o 
  -5  13   3      182.17      217.85      6.81 o 
  -4  13   3      121.11      125.52      4.90 o 
  -3  13   3       51.70       52.26      5.52 o 
  -2  13   3      197.72      212.10      4.90 o 
  -1  13   3       13.85       11.34      3.07 o 
   0  13   3      520.04      492.40      7.57 o 
   1  13   3        0.12       -3.53      3.53 o 
   2  13   3       60.59       57.42      5.40 o 
   3  13   3       39.36       40.59      4.57 o 
   4  13   3       28.73       27.91      5.16 o 
   5  13   3       13.29        8.54      5.43 o 
   6  13   3        4.33        8.82      5.79 o 
   7  13   3        7.60       12.77      7.56 o 
   8  13   3       13.94       13.91      8.91 o 
   9  13   3       15.73       13.41     12.41 o 
 -10  14   3        7.68        4.23     13.14 o 
  -9  14   3        4.50        5.10     11.47 o 
  -8  14   3       49.08       51.26     10.49 o 
  -7  14   3        0.12        3.43      7.28 o 
  -6  14   3      199.92      202.23      7.44 o 
  -5  14   3      210.31      256.47      8.18 o 
  -4  14   3      195.84      176.65      5.22 o 
  -3  14   3      930.64      958.42     12.84 o 
  -2  14   3      252.30      223.50      6.90 o 
  -1  14   3     1454.71     1375.15     18.05 o 
   0  14   3       37.69       35.35      3.88 o 
   1  14   3      800.62      792.60     17.16 o 
   2  14   3       12.87        8.40      3.90 o 
   3  14   3      524.91      514.75     10.23 o 
   4  14   3       12.76       13.30      6.54 o 
   5  14   3       84.09       82.08      6.46 o 
   6  14   3        3.88       -0.39      9.25 o 
   7  14   3       13.08        6.33      8.09 o 
   8  14   3        9.89        5.98      9.17 o 
 -10  15   3        4.79       -4.07     18.93 o 
  -9  15   3       27.55       32.05     11.80 o 
  -8  15   3        3.41       33.02     10.70 o 
  -7  15   3      155.20      192.23      9.43 o 
  -6  15   3      156.18      180.67      8.38 o 
  -5  15   3       34.29       39.96      5.16 o 
  -4  15   3      473.27      486.63      7.70 o 
  -3  15   3       20.13       19.70      3.66 o 
  -2  15   3     1438.39     1404.23     18.69 o 
  -1  15   3       69.99       80.20      5.14 o 
   0  15   3       36.03       41.90      4.34 o 
   1  15   3      643.46      607.84     10.74 o 
   2  15   3      406.30      415.42     11.39 o 
   3  15   3       95.09      102.61      8.97 o 
   4  15   3        1.97        0.52      5.12 o 
   5  15   3      130.03      139.60      7.38 o 
   6  15   3        1.21       -2.44      6.31 o 
   7  15   3       60.99       66.17     12.50 o 
   8  15   3        5.93        7.83      9.59 o 
  -9  16   3       16.17       20.37     12.13 o 
  -8  16   3       10.30        8.14     10.31 o 
  -7  16   3       26.66       33.98      7.56 o 
  -6  16   3       14.51        8.34      6.69 o 
  -5  16   3       13.56        5.93      5.25 o 
  -4  16   3      197.60      179.22      7.43 o 
  -3  16   3       11.15        7.35      4.27 o 
  -2  16   3        3.74        2.34      4.08 o 
  -1  16   3      258.33      263.11      6.89 o 
   0  16   3      151.50      187.33      8.36 o 
   1  16   3     1057.94     1042.41     15.65 o 
   2  16   3       53.11       54.45      4.99 o 
   3  16   3       62.36       72.89      6.07 o 
   4  16   3       58.45       47.52      5.95 o 
   5  16   3       30.99       27.73      6.12 o 
   6  16   3       23.74       27.25      6.98 o 
   7  16   3        0.56       -7.41      7.41 o 
   8  16   3        1.98        3.12      9.82 o 
  -9  17   3       69.23      103.61     13.68 o 
  -8  17   3       28.96       23.40     11.00 o 
  -7  17   3      170.88      178.61     10.57 o 
  -6  17   3       33.00       48.01      7.27 o 
  -5  17   3      576.36      558.34     12.97 o 
  -4  17   3      112.35      152.07      5.84 o 
  -3  17   3       53.40       55.58      8.54 o 
  -2  17   3      983.65      985.87     14.66 o 
  -1  17   3      103.33       85.56      5.91 o 
   0  17   3     1178.01     1125.11     23.96 o 
   1  17   3      156.61      139.94     11.19 o 
   2  17   3       25.68       44.14      6.91 o 
   3  17   3      623.65      569.55     11.35 o 
   4  17   3       63.65       70.34      9.30 o 
   5  17   3      299.71      283.18      9.30 o 
   6  17   3        0.17       -5.32      6.72 o 
   7  17   3       19.86       20.47      7.92 o 
   8  17   3        8.31        8.36     23.07 o 
  -9  18   3        6.39       19.74     15.00 o 
  -8  18   3       26.30       32.09     12.08 o 
  -7  18   3       11.94       10.61      8.03 o 
  -6  18   3       25.25       41.73      7.68 o 
  -5  18   3      255.44      268.12     14.09 o 
  -4  18   3      198.12      175.41      6.97 o 
  -3  18   3        3.27       11.99      6.07 o 
  -2  18   3       58.51       57.89      5.27 o 
  -1  18   3       42.65       47.08      5.93 o 
   0  18   3      116.06      116.35      5.89 o 
   1  18   3      644.45      650.96     12.20 o 
   2  18   3       97.64      100.92      6.52 o 
   3  18   3       11.17        6.18      5.59 o 
   4  18   3       26.04       23.20      6.21 o 
   5  18   3       42.70       42.89      6.84 o 
   6  18   3        8.77       16.87      7.29 o 
   7  18   3        3.58       -2.27      8.12 o 
  -8  19   3        4.62       19.96     11.93 o 
  -7  19   3       82.91       75.00      9.40 o 
  -6  19   3       25.74       17.70      8.89 o 
  -5  19   3      170.34      154.57     10.46 o 
  -4  19   3       11.46        3.49      5.96 o 
  -3  19   3      385.91      344.25      8.71 o 
  -2  19   3      163.22      167.28      8.30 o 
  -1  19   3      180.98      172.99      8.88 o 
   0  19   3        4.77       -4.96      5.43 o 
   1  19   3       88.09       69.47      6.78 o 
   2  19   3      453.04      458.79     15.41 o 
   3  19   3       34.02       24.40      5.75 o 
   4  19   3        7.00        4.41      6.31 o 
   5  19   3       10.58       14.01      6.97 o 
   6  19   3        9.60       15.33      7.68 o 
   7  19   3       21.34       23.72     14.33 o 
  -8  20   3       11.95       12.06     18.93 o 
  -7  20   3       26.62       38.56     11.20 o 
  -6  20   3       46.35       55.70     10.64 o 
  -5  20   3       27.75       43.49     15.92 o 
  -4  20   3       91.81       80.25      9.62 o 
  -3  20   3      303.89      316.95     11.90 o 
  -2  20   3       60.50       43.66      6.50 o 
  -1  20   3      252.75      252.47      9.29 o 
   0  20   3       14.75       17.02      6.37 o 
   1  20   3      196.71      198.60     14.05 o 
   2  20   3       65.60       63.77      6.86 o 
   3  20   3      182.57      205.46      8.53 o 
   4  20   3       72.63       82.24      7.42 o 
   5  20   3       32.65       33.21      7.40 o 
   6  20   3       18.98       31.16      9.38 o 
   7  20   3        0.80       -4.35     17.81 o 
  -7  21   3        3.21       26.36     11.68 o 
  -6  21   3        6.60       12.07     10.60 o 
  -5  21   3       70.80       69.28     10.06 o 
  -4  21   3       10.54       12.05      9.02 o 
  -3  21   3       42.49       35.42      7.23 o 
  -2  21   3       23.58       27.92      6.69 o 
  -1  21   3        1.02       -1.02      5.93 o 
   0  21   3        9.97        3.95      6.56 o 
   1  21   3        3.95        5.97      6.13 o 
   2  21   3       17.95       18.87      6.36 o 
   3  21   3       28.73       25.89      6.73 o 
   4  21   3        5.28       -2.29      6.82 o 
   5  21   3        4.22       -2.41      7.60 o 
   6  21   3       11.12       13.23      8.57 o 
  -7  22   3        3.87        6.81     12.09 o 
  -6  22   3       75.71       88.47     13.74 o 
  -5  22   3       49.19       53.57     11.44 o 
  -4  22   3       66.95       53.97     10.26 o 
  -3  22   3      131.96      128.11     10.31 o 
  -2  22   3        3.17       -3.46      6.67 o 
  -1  22   3      292.82      269.65     13.19 o 
   0  22   3       37.61       42.26      7.73 o 
   1  22   3      197.69      220.11      8.71 o 
   2  22   3       84.83       87.36      7.58 o 
   3  22   3        0.90       -1.17      6.49 o 
   4  22   3      134.15      124.85      8.79 o 
   5  22   3        0.53        2.02      8.18 o 
   6  22   3       48.32       50.91     14.18 o 
  -7  23   3        8.28        8.64     12.83 o 
  -6  23   3       30.78       27.16     12.56 o 
  -5  23   3       11.79       19.49     18.23 o 
  -4  23   3       62.25       85.07     11.78 o 
  -3  23   3       10.12        2.67      9.36 o 
  -2  23   3      145.04      149.11      9.34 o 
  -1  23   3        0.01       -0.56      7.15 o 
   0  23   3      101.63       95.41      8.70 o 
   1  23   3        3.69        0.82      6.25 o 
   2  23   3      102.20      103.18      8.54 o 
   3  23   3        0.14        0.70      7.41 o 
   4  23   3        7.84       17.26      8.44 o 
   5  23   3        0.87        9.68      8.46 o 
  -6  24   3       16.81       30.63     23.07 o 
  -5  24   3        0.91       -1.96     11.39 o 
  -4  24   3       35.48       64.78     16.41 o 
  -3  24   3       24.07       22.22     18.72 o 
  -2  24   3       17.60        7.92     11.15 o 
  -1  24   3       61.43       51.32      8.79 o 
   0  24   3        3.71        5.90      7.86 o 
   1  24   3       13.40       15.12      8.00 o 
   2  24   3        0.32       -6.96      7.24 o 
   3  24   3        0.17       12.52      8.15 o 
   4  24   3       22.66       27.51      8.83 o 
  -5  25   3       48.77       15.11     19.35 o 
  -4  25   3       44.74       47.96     15.42 o 
  -3  25   3       29.04       24.28     12.48 o 
  -2  25   3       62.40       55.97     11.10 o 
  -1  25   3        0.75       -3.79      8.53 o 
   0  25   3      148.25      166.07     14.90 o 
   1  25   3        0.18       -3.75      8.45 o 
   2  25   3       58.36       59.12     10.02 o 
   3  25   3        0.48       -4.12      8.05 o 
   4  25   3       36.02       41.25     13.35 o 
  -4  26   3        5.52       23.14     17.95 o 
  -3  26   3       31.30       36.15     11.93 o 
  -2  26   3        6.86       11.39     10.40 o 
  -1  26   3        1.06        2.15     11.15 o 
   0  26   3        0.38       16.51      9.41 o 
   1  26   3        0.66       -8.73      9.41 o 
   2  26   3        3.11        9.17      9.92 o 
   3  26   3        0.14       -5.39     12.76 o 
  -2  27   3       25.04       28.02     12.42 o 
  -1  27   3       10.38        1.44     11.02 o 
   0  27   3       13.93       15.51      9.86 o 
   1  27   3       10.55       21.16     10.21 o 
   2  27   3       27.85       20.19     21.17 o 
 -11   0   4        0.11       15.71     11.52 o 
 -10   0   4       68.10       58.97     10.58 o 
  -9   0   4      170.07      138.62     10.55 o 
  -8   0   4      221.26      259.07     14.79 o 
  -7   0   4      359.56      371.34     12.19 o 
  -6   0   4      422.15      387.50     12.69 o 
  -5   0   4     3563.59     3719.48     62.08 o 
  -4   0   4      175.00      214.96      7.21 o 
  -3   0   4     7975.45     8173.95    130.42 o 
  -2   0   4       16.34       24.05      3.37 o 
   1   0   4       37.89       31.45      3.79 o 
   2   0   4     3971.84     4249.82     68.72 o 
   3   0   4       88.68       91.70      5.17 o 
   4   0   4      907.77      956.15     18.68 o 
   5   0   4       64.53       64.78      9.39 o 
   6   0   4        6.07       -0.28      9.54 o 
   7   0   4      151.57      184.69     19.70 o 
   8   0   4       16.98       18.71     16.97 o 
   9   0   4       18.87       13.46     15.56 o 
 -11   1   4        0.29        0.57      8.17 o 
 -10   1   4       10.61       13.37      7.24 o 
  -9   1   4      184.50      179.81      7.85 o 
  -8   1   4       15.82        4.60      5.38 o 
  -7   1   4      117.68      128.00      5.89 o 
  -6   1   4      278.03      278.85      8.20 o 
  -5   1   4      519.53      548.40      9.16 o 
  -4   1   4      152.06      202.12      4.94 o 
  -3   1   4     3136.19     3485.70     32.75 o 
  -2   1   4     1346.13     1358.90     15.51 o 
  -1   1   4       13.04       11.92      4.07 o 
   1   1   4      409.97      473.21      7.00 o 
   2   1   4     3362.28     3540.93     41.65 o 
   3   1   4     1552.38     1616.10     23.78 o 
   4   1   4      104.60      103.55      4.31 o 
   5   1   4      126.17      137.46     12.40 o 
   6   1   4        2.46        2.15      5.80 o 
   7   1   4        1.37       -3.78      6.47 o 
   8   1   4       22.34       20.96      8.29 o 
   9   1   4        7.38       -4.02      9.09 o 
 -11   2   4        2.60        2.21      8.37 o 
 -10   2   4       64.86       50.88      7.57 o 
  -9   2   4       44.12       24.67      6.43 o 
  -8   2   4      275.54      274.98     17.75 o 
  -7   2   4       38.90       43.88      7.69 o 
  -6   2   4      141.35      127.66      5.30 o 
  -5   2   4      953.39      909.26     13.11 o 
  -4   2   4     1003.75     1081.15     13.63 o 
  -3   2   4     3919.12     3822.98     35.84 o 
  -2   2   4       87.90       84.88      2.39 o 
  -1   2   4     2103.06     2133.72     35.09 o 
   0   2   4     2253.86     2181.36     36.98 o 
   1   2   4     3924.05     3924.35     52.17 o 
   2   2   4      130.78      131.53      3.72 o 
   3   2   4       98.65      120.02      4.70 o 
   4   2   4     1128.96     1133.68     15.65 o 
   5   2   4        9.28       19.09      4.17 o 
   6   2   4       88.39       89.51      6.93 o 
   7   2   4        0.42       12.56      7.87 o 
   8   2   4        1.60       -5.36      7.97 o 
   9   2   4        0.12       -3.02      9.03 o 
 -11   3   4       41.99       31.60      9.80 o 
 -10   3   4        6.55        5.13      7.11 o 
  -9   3   4       56.50       61.13      6.65 o 
  -8   3   4      262.38      239.30      7.76 o 
  -7   3   4      255.98      271.68     12.61 o 
  -6   3   4      839.30      806.39     12.68 o 
  -5   3   4      160.66      130.66      4.82 o 
  -4   3   4     1008.53      912.58     16.27 o 
  -3   3   4      383.06      392.96      5.06 o 
  -2   3   4     3542.15     3542.03     40.58 o 
  -1   3   4     1178.13     1139.45     14.07 o 
   0   3   4      549.02      507.07      9.31 o 
   1   3   4     1504.53     1464.47     16.23 o 
   2   3   4     4532.33     4530.80     46.42 o 
   3   3   4      137.76      138.21      5.22 o 
   4   3   4        3.46        2.36      3.57 o 
   5   3   4      241.68      245.65      6.76 o 
   6   3   4       27.91       37.55      5.30 o 
   7   3   4      189.60      168.23     12.41 o 
   8   3   4       12.72        2.63      9.20 o 
   9   3   4        3.94       12.89      9.33 o 
 -11   4   4        8.85        2.55     10.38 o 
 -10   4   4       12.31       15.23      7.26 o 
  -9   4   4       10.18        2.52      6.33 o 
  -8   4   4      163.82      136.31      6.82 o 
  -7   4   4      248.38      253.56      9.90 o 
  -6   4   4      419.41      366.80     12.93 o 
  -5   4   4       13.63       22.80      3.50 o 
  -4   4   4        6.34        1.70      2.35 o 
  -3   4   4       27.79       29.93      2.42 o 
  -2   4   4       76.44       91.24      2.85 o 
  -1   4   4      590.32      608.15      8.32 o 
   0   4   4       13.09       14.19      2.13 o 
   1   4   4        0.99        3.15      2.35 o 
   2   4   4      767.37      762.25      8.65 o 
   3   4   4      422.07      429.16     12.26 o 
   4   4   4       95.23      108.40      4.78 o 
   5   4   4       22.10       24.25      8.30 o 
   6   4   4       18.38       19.62      5.97 o 
   7   4   4        0.25        2.21      7.77 o 
   8   4   4       12.39       18.22     10.01 o 
   9   4   4        7.63       16.84      9.41 o 
 -11   5   4        0.71       -9.50      9.80 o 
 -10   5   4        4.81        3.92      7.41 o 
  -9   5   4        1.90       -5.68      6.26 o 
  -8   5   4      119.32      114.80      6.85 o 
  -7   5   4      276.80      280.80     10.52 o 
  -6   5   4      238.17      262.99     11.46 o 
  -5   5   4      323.16      312.89      7.16 o 
  -4   5   4     3182.50     3118.12     32.91 o 
  -3   5   4      234.29      234.27      5.37 o 
  -2   5   4     3243.14     3061.73     35.36 o 
  -1   5   4        7.61       18.96      5.79 o 
   0   5   4     2428.08     2331.33     27.31 o 
   1   5   4     4736.54     4703.01     71.89 o 
   2   5   4      354.20      350.38      6.38 o 
   3   5   4     1219.88     1233.05     21.13 o 
   4   5   4       17.44       20.62      8.13 o 
   5   5   4      152.37      175.89      7.32 o 
   6   5   4       94.90      117.32     12.25 o 
   7   5   4       43.06       40.75      8.52 o 
   8   5   4       61.55       62.34     11.21 o 
   9   5   4        0.09        6.57     10.51 o 
 -11   6   4        0.34       12.73     10.26 o 
 -10   6   4       24.60       23.76      9.24 o 
  -9   6   4        3.73        6.31      6.63 o 
  -8   6   4        1.06        6.51      5.55 o 
  -7   6   4        7.77       16.61      5.12 o 
  -6   6   4      254.30      268.67      9.21 o 
  -5   6   4      512.59      534.40      8.08 o 
  -4   6   4       17.04       20.24      2.88 o 
  -3   6   4     2772.05     2795.76     29.41 o 
  -2   6   4      128.54      150.35      5.00 o 
  -1   6   4     1316.20     1262.84     15.56 o 
   0   6   4      375.40      335.06      4.68 o 
   1   6   4     1479.26     1393.45     20.24 o 
   2   6   4      914.24      872.01     10.86 o 
   3   6   4      131.98      155.18      5.16 o 
   4   6   4      571.31      557.75     12.81 o 
   5   6   4       57.48       52.15     11.33 o 
   6   6   4       24.61       32.30      6.44 o 
   7   6   4       29.07       24.77      6.87 o 
   8   6   4        0.53        0.89      9.82 o 
   9   6   4        3.79        8.93     11.56 o 
 -11   7   4        7.09       13.98     10.74 o 
 -10   7   4       11.76       18.12      9.66 o 
  -9   7   4       12.92       -1.66      6.43 o 
  -8   7   4        7.96        9.50      5.87 o 
  -7   7   4      180.94      201.65      7.18 o 
  -6   7   4     1136.41     1119.16     25.04 o 
  -5   7   4      407.18      367.44     10.67 o 
  -4   7   4      185.05      191.54      4.25 o 
  -3   7   4        6.54        3.78      2.34 o 
  -2   7   4      429.20      419.58      7.23 o 
  -1   7   4      549.95      597.49      8.39 o 
   0   7   4      678.94      727.99      8.15 o 
   1   7   4        4.58        7.79      2.77 o 
   2   7   4       43.60       39.17      3.52 o 
   3   7   4      306.45      300.05      7.33 o 
   4   7   4      288.06      277.08     16.46 o 
   5   7   4       12.19       15.87      5.69 o 
   6   7   4       71.93       78.17      7.65 o 
   7   7   4        9.41       15.52      6.99 o 
   8   7   4        6.59        0.40      9.30 o 
   9   7   4       17.32       19.94     17.88 o 
 -11   8   4        0.64       -1.67     10.33 o 
 -10   8   4       60.44       79.69     13.20 o 
  -9   8   4        7.48       16.93      7.00 o 
  -8   8   4      325.20      349.40      9.63 o 
  -7   8   4      255.41      277.98     10.46 o 
  -6   8   4      532.05      478.93     11.51 o 
  -5   8   4      199.13      218.27      6.07 o 
  -4   8   4        1.08        3.67      2.64 o 
  -3   8   4     3858.00     3886.41     44.91 o 
  -2   8   4      307.29      316.36      5.75 o 
  -1   8   4     4297.37     4292.80     56.70 o 
   0   8   4       14.28       12.47      1.82 o 
   1   8   4      151.93      133.69      5.02 o 
   2   8   4      555.44      469.79      8.51 o 
   3   8   4      100.80      108.06      4.99 o 
   4   8   4      895.45      890.11     13.87 o 
   5   8   4        3.65        7.67      5.67 o 
   6   8   4      193.08      176.94      8.75 o 
   7   8   4       12.84       10.52      8.56 o 
   8   8   4       16.81       -0.52      9.42 o 
   9   8   4        0.32       -3.08     11.74 o 
 -11   9   4        0.40        6.50     11.70 o 
 -10   9   4        1.41       -3.79     10.25 o 
  -9   9   4       34.21       27.99      8.76 o 
  -8   9   4        0.72        1.93      7.10 o 
  -7   9   4      617.92      567.22     13.50 o 
  -6   9   4      451.32      469.46     24.65 o 
  -5   9   4      211.74      220.34      6.31 o 
  -4   9   4      141.17      153.18      4.20 o 
  -3   9   4        1.25       -0.33      2.74 o 
  -2   9   4      782.60      899.59     12.09 o 
  -1   9   4     1372.70     1474.09     16.30 o 
   0   9   4      314.60      298.23      5.29 o 
   1   9   4      245.40      242.06      6.72 o 
   2   9   4       62.90       64.26      5.48 o 
   3   9   4       74.69       68.21      4.60 o 
   4   9   4       96.60      108.58      6.92 o 
   5   9   4       21.21       14.18      5.78 o 
   6   9   4       31.08       34.53      6.97 o 
   7   9   4        0.42        6.14      7.01 o 
   8   9   4       16.55        9.86      8.24 o 
   9   9   4       17.45       25.01     12.54 o 
 -11  10   4        0.09        2.49     11.37 o 
 -10  10   4       31.51       14.41     11.51 o 
  -9  10   4        0.61       -2.00      8.12 o 
  -8  10   4      232.35      205.92      9.97 o 
  -7  10   4        1.52       -1.24      6.41 o 
  -6  10   4       17.30        6.17      5.63 o 
  -5  10   4     2046.43     1934.39     24.87 o 
  -4  10   4      403.50      367.01      6.44 o 
  -3  10   4      648.70      597.27      9.24 o 
  -2  10   4       29.51       33.07      5.42 o 
  -1  10   4     1110.27     1060.93     14.07 o 
   0  10   4     1133.01     1153.71     13.67 o 
   1  10   4      508.47      487.04     10.85 o 
   2  10   4      766.40      768.55     11.99 o 
   3  10   4       36.15       45.99      6.09 o 
   4  10   4      162.37      157.41      8.08 o 
   5  10   4        3.84        2.97      5.23 o 
   6  10   4       59.51       43.47      8.46 o 
   7  10   4       26.20       28.00      7.96 o 
   8  10   4        2.74       -3.56      8.81 o 
   9  10   4        2.13        7.70     12.59 o 
 -10  11   4       28.27       21.83     10.03 o 
  -9  11   4        6.12        6.48      8.84 o 
  -8  11   4      113.91      138.85      9.35 o 
  -7  11   4      505.20      487.37     18.99 o 
  -6  11   4      608.95      620.66     13.54 o 
  -5  11   4       46.68       63.83      4.81 o 
  -4  11   4      885.48      884.79     11.52 o 
  -3  11   4       14.20       23.68      4.03 o 
  -2  11   4     1469.65     1451.29     16.51 o 
  -1  11   4      862.53      864.65     13.16 o 
   0  11   4      482.61      455.10     18.60 o 
   1  11   4      966.00      935.80     13.82 o 
   2  11   4      480.93      494.05      9.21 o 
   3  11   4      190.12      182.22     10.10 o 
   4  11   4        2.81        4.02      4.74 o 
   5  11   4      160.50      165.06      6.94 o 
   6  11   4        0.35        2.37      8.50 o 
   7  11   4        9.66       17.07      7.60 o 
   8  11   4        2.40        9.84      9.28 o 
   9  11   4        0.49      -11.36     16.41 o 
 -10  12   4       32.94       64.15     10.90 o 
  -9  12   4        0.25        3.45      8.95 o 
  -8  12   4        2.37       10.69      8.09 o 
  -7  12   4        0.04        1.92      6.76 o 
  -6  12   4       20.29       15.27      5.04 o 
  -5  12   4       10.89       19.34      4.46 o 
  -4  12   4      198.74      190.59      9.76 o 
  -3  12   4       28.74       26.18      3.51 o 
  -2  12   4        9.42       10.63      3.39 o 
  -1  12   4       38.13       39.71      3.58 o 
   0  12   4      114.03      109.03      4.74 o 
   1  12   4       41.90       55.46      4.33 o 
   2  12   4      138.03      146.91      5.61 o 
   3  12   4        6.91        3.98      4.23 o 
   4  12   4        4.92       -1.81      4.84 o 
   5  12   4       96.24      103.07     13.74 o 
   6  12   4        0.08        0.29      6.42 o 
   7  12   4        9.49        9.32      9.96 o 
   8  12   4        6.44       17.46      9.42 o 
 -10  13   4       16.48       27.25     12.92 o 
  -9  13   4       89.89      104.28     10.50 o 
  -8  13   4       36.57       52.95      8.53 o 
  -7  13   4      222.64      227.44     10.11 o 
  -6  13   4       17.80       23.97      5.37 o 
  -5  13   4      244.93      232.97      8.68 o 
  -4  13   4      830.93      806.36     21.13 o 
  -3  13   4        0.03        2.63      3.24 o 
  -2  13   4     1038.08      933.64     19.06 o 
  -1  13   4      420.78      427.57      8.00 o 
   0  13   4     1042.16     1051.10     15.11 o 
   1  13   4      666.12      597.77     11.96 o 
   2  13   4       38.24       36.15      4.46 o 
   3  13   4      581.29      563.36     11.86 o 
   4  13   4       18.51        9.79      5.04 o 
   5  13   4      245.72      263.65      8.67 o 
   6  13   4       13.38        9.13      6.56 o 
   7  13   4        3.66        2.34      7.93 o 
   8  13   4       10.82        0.29      9.70 o 
 -10  14   4        2.41       15.75     13.00 o 
  -9  14   4        1.49        4.89     11.56 o 
  -8  14   4        1.16        6.51      8.38 o 
  -7  14   4       84.62      100.86     11.29 o 
  -6  14   4        0.66       -5.21      5.21 o 
  -5  14   4       14.81       25.08      5.32 o 
  -4  14   4       32.16       27.91      4.57 o 
  -3  14   4      413.45      419.00      8.42 o 
  -2  14   4       27.91       35.48      4.88 o 
  -1  14   4      170.32      165.99      8.13 o 
   0  14   4       65.86       55.25      4.40 o 
   1  14   4        2.55       -0.11      4.02 o 
   2  14   4      134.04      126.89      7.35 o 
   3  14   4       15.37       14.44      4.79 o 
   4  14   4      134.20      148.17      9.02 o 
   5  14   4        1.28       -4.31      5.90 o 
   6  14   4       11.61       14.28      6.55 o 
   7  14   4        0.16        6.42      8.79 o 
   8  14   4        1.55        1.75     10.01 o 
 -10  15   4        0.57      -18.79     18.79 o 
  -9  15   4      102.15       97.09     13.02 o 
  -8  15   4       21.64       24.10     10.94 o 
  -7  15   4      125.78      115.06     17.87 o 
  -6  15   4       31.11       28.85      5.97 o 
  -5  15   4      201.25      166.40     12.58 o 
  -4  15   4      394.61      388.02      8.84 o 
  -3  15   4        7.94        2.75      4.09 o 
  -2  15   4      418.23      404.67      8.37 o 
  -1  15   4       64.77       65.37      5.42 o 
   0  15   4      522.90      522.46     20.18 o 
   1  15   4      158.92      147.52      9.76 o 
   2  15   4        0.62       -4.36      4.36 o 
   3  15   4      298.65      303.07      8.46 o 
   4  15   4       16.55        7.51      5.51 o 
   5  15   4       69.08       72.01      6.77 o 
   6  15   4        0.49       -4.86      6.56 o 
   7  15   4        7.51       -6.54      8.91 o 
   8  15   4        0.27       -5.24     12.22 o 
  -9  16   4       28.29       36.90     12.38 o 
  -8  16   4        1.51       -0.25     11.35 o 
  -7  16   4       93.43      104.03     11.10 o 
  -6  16   4       33.23       36.79      6.17 o 
  -5  16   4      704.58      721.72     12.81 o 
  -4  16   4       39.98       27.49      5.31 o 
  -3  16   4      726.45      678.25     11.61 o 
  -2  16   4       13.89       18.12      4.43 o 
  -1  16   4      657.12      666.32     13.38 o 
   0  16   4      161.70      167.55     10.12 o 
   1  16   4      348.48      358.28     21.76 o 
   2  16   4      721.62      695.85     15.36 o 
   3  16   4      260.96      256.60      9.37 o 
   4  16   4        7.24        7.97      5.57 o 
   5  16   4        7.24        1.68      6.60 o 
   6  16   4       50.17       55.61      7.83 o 
   7  16   4        4.60        2.15      9.25 o 
  -9  17   4        0.23       -8.13     12.71 o 
  -8  17   4       36.72       27.81     26.50 o 
  -7  17   4       11.62        9.52     14.86 o 
  -6  17   4        3.73        4.69      7.38 o 
  -5  17   4        3.79        5.24      5.66 o 
  -4  17   4        0.07       -5.17      5.17 o 
  -3  17   4       25.38       21.87      4.71 o 
  -2  17   4        1.06       -5.25      5.25 o 
  -1  17   4        4.84        5.72      6.58 o 
   0  17   4      287.23      264.35     10.62 o 
   1  17   4      115.03      111.45     10.81 o 
   2  17   4       13.06       11.18      5.12 o 
   3  17   4        4.76       -5.13      5.13 o 
   4  17   4       17.71       27.02      6.21 o 
   5  17   4        7.33       12.95      6.65 o 
   6  17   4       31.18       30.82      7.99 o 
   7  17   4        3.99       -3.59      8.17 o 
  -9  18   4        1.92      -17.67     17.67 o 
  -8  18   4       58.75       42.17     12.32 o 
  -7  18   4       56.41       37.44     15.85 o 
  -6  18   4       99.68      100.26     16.55 o 
  -5  18   4       96.95      126.47      7.14 o 
  -4  18   4       10.99        1.86      5.50 o 
  -3  18   4      211.59      232.73      7.25 o 
  -2  18   4      176.50      168.56      7.58 o 
  -1  18   4      747.89      726.22     15.11 o 
   0  18   4        2.42        5.86      6.81 o 
   1  18   4        3.65       -3.82      5.20 o 
   2  18   4      139.27      135.59      8.16 o 
   3  18   4        0.11       -3.63      5.68 o 
   4  18   4      118.21      134.64      7.77 o 
   5  18   4        0.23       -0.55      7.04 o 
   6  18   4        7.19        8.95      8.06 o 
   7  18   4        8.14       10.44     10.32 o 
  -8  19   4        5.24       30.85     18.93 o 
  -7  19   4        7.13       -5.47     15.56 o 
  -6  19   4       42.04       71.73     10.42 o 
  -5  19   4       17.44        9.29      8.90 o 
  -4  19   4      120.52      117.65      6.98 o 
  -3  19   4        3.91        3.91      5.85 o 
  -2  19   4       85.74       75.44      7.14 o 
  -1  19   4       65.65       60.42      6.82 o 
   0  19   4       11.01       15.80      6.36 o 
   1  19   4       71.93       79.21      6.17 o 
   2  19   4       35.26       36.39      6.80 o 
   3  19   4       48.03       57.85      6.73 o 
   4  19   4        1.30       16.25      6.96 o 
   5  19   4       14.41       15.56      7.60 o 
   6  19   4        0.82       -8.12      8.12 o 
  -8  20   4        5.80        7.01     17.81 o 
  -7  20   4        6.86       23.56     16.55 o 
  -6  20   4       61.52       45.86     10.96 o 
  -5  20   4        0.24       -0.17      9.02 o 
  -4  20   4       24.97       13.82      7.26 o 
  -3  20   4       38.07       26.34      6.98 o 
  -2  20   4       51.46       41.75      6.87 o 
  -1  20   4       23.33       16.83      6.45 o 
   0  20   4       33.69       23.79      7.65 o 
   1  20   4       61.09       47.46      6.52 o 
   2  20   4        1.44       -4.62      5.68 o 
   3  20   4       19.18       28.55      7.88 o 
   4  20   4        0.51        5.18      6.73 o 
   5  20   4       15.34        8.82      7.76 o 
   6  20   4       10.01        3.97      9.20 o 
  -7  21   4        9.59       54.97     18.37 o 
  -6  21   4       65.91       83.11     11.73 o 
  -5  21   4        2.32        3.56     10.02 o 
  -4  21   4      231.02      200.56     12.09 o 
  -3  21   4        8.73        7.73      7.02 o 
  -2  21   4       94.48      106.34     10.20 o 
  -1  21   4       67.61       69.86      7.59 o 
   0  21   4      168.18      178.43      8.87 o 
   1  21   4       93.50       94.98      7.34 o 
   2  21   4       49.51       40.44      6.59 o 
   3  21   4       25.27       32.29      7.24 o 
   4  21   4        1.85        1.49      7.29 o 
   5  21   4       32.25       25.24      8.33 o 
  -7  22   4       29.66       56.23     18.93 o 
  -6  22   4        0.06      -10.83     10.83 o 
  -5  22   4       41.18       55.38     13.46 o 
  -4  22   4        3.43      -12.90     12.90 o 
  -3  22   4       10.53        4.02      9.01 o 
  -2  22   4       14.01       15.23      7.28 o 
  -1  22   4       34.84       40.73      7.69 o 
   0  22   4        7.68       14.66      8.28 o 
   1  22   4        7.91       10.60      6.64 o 
   2  22   4        0.48       -2.78      6.60 o 
   3  22   4       15.92       18.22      7.45 o 
   4  22   4        2.85       10.35      7.60 o 
   5  22   4        1.79        4.57      9.99 o 
  -6  23   4        3.77        3.01     12.26 o 
  -5  23   4       21.08       18.86     11.15 o 
  -4  23   4       72.28       72.35     16.13 o 
  -3  23   4       12.74       11.02     10.10 o 
  -2  23   4      151.11      138.52      9.46 o 
  -1  23   4        8.22        7.02      7.64 o 
   0  23   4       58.66       43.25      8.17 o 
   1  23   4       28.90       24.96      8.42 o 
   2  23   4        0.10       -6.03      7.43 o 
   3  23   4       55.81       42.82     11.15 o 
   4  23   4        7.84       -0.92      8.40 o 
  -6  24   4        5.15       26.09     12.84 o 
  -5  24   4       27.86       45.71     17.67 o 
  -4  24   4        0.50       11.08     15.42 o 
  -3  24   4      115.50      123.11     17.95 o 
  -2  24   4        3.47        4.80      8.41 o 
  -1  24   4       75.84       76.83     12.43 o 
   0  24   4       41.14       39.82      8.60 o 
   1  24   4       16.92        9.61      8.41 o 
   2  24   4       74.26       93.58      9.08 o 
   3  24   4        0.96       -8.02      8.02 o 
   4  24   4       23.51       23.19     13.63 o 
  -5  25   4       19.46       18.09     17.95 o 
  -4  25   4        0.27       -0.70     16.41 o 
  -3  25   4        2.13       18.09     15.99 o 
  -2  25   4        0.23        3.41      8.85 o 
  -1  25   4        2.48        0.94      8.41 o 
   0  25   4        4.73       -0.23      8.75 o 
   1  25   4        2.69        7.22      9.44 o 
   2  25   4        3.96        5.37      8.50 o 
   3  25   4        0.06        0.16     15.99 o 
  -4  26   4       11.22       34.77     16.41 o 
  -3  26   4        8.13       12.48     15.42 o 
  -2  26   4       15.87       27.61     11.89 o 
  -1  26   4       15.94        5.99      9.44 o 
   0  26   4       27.51       18.37      9.71 o 
   1  26   4       15.52       15.51      9.96 o 
   2  26   4       36.15       36.06     13.26 o 
  -2  27   4       11.70        3.23     17.11 o 
  -1  27   4        0.30        8.67     12.34 o 
   0  27   4       13.90       17.12     12.79 o 
 -11   1   5       30.40       25.57      9.11 o 
 -10   1   5       16.94        9.58      7.12 o 
  -9   1   5      115.55      106.23      7.73 o 
  -8   1   5       33.60       45.64      6.25 o 
  -7   1   5       89.41       77.05      5.62 o 
  -6   1   5      394.42      389.48     10.04 o 
  -5   1   5      115.53      128.98      4.87 o 
  -4   1   5      892.51      813.11     11.89 o 
  -3   1   5     1574.67     1563.91     19.69 o 
  -2   1   5       82.49       76.95      7.36 o 
   1   1   5     4805.45     4709.12     53.76 o 
   2   1   5       51.17       42.07      5.69 o 
   3   1   5      549.65      532.97      9.76 o 
   4   1   5      196.37      213.69      7.07 o 
   5   1   5      143.92      139.65      8.92 o 
   6   1   5       21.04       34.93      7.11 o 
   7   1   5        2.35       -2.60      7.43 o 
   8   1   5        4.14       -2.61     10.95 o 
   9   1   5        1.26       -2.35     12.74 o 
 -11   2   5        0.06        7.37      8.40 o 
 -10   2   5        0.27        3.18      7.20 o 
  -9   2   5       31.53       42.09      6.67 o 
  -8   2   5        8.45       10.83      5.54 o 
  -7   2   5      315.96      326.46     13.86 o 
  -6   2   5       72.86       65.63      5.28 o 
  -5   2   5     1815.85     1781.62     38.94 o 
  -4   2   5       10.23       12.24      2.50 o 
  -3   2   5     2197.73     2274.62     22.13 o 
  -2   2   5     1001.39      896.94     15.65 o 
   1   2   5      288.26      304.53      5.79 o 
   2   2   5     1578.82     1574.27     19.53 o 
   3   2   5        0.36       -1.91      3.88 o 
   4   2   5       78.99       82.86      5.05 o 
   5   2   5        8.52       10.37      5.53 o 
   6   2   5       59.17       59.33     10.31 o 
   7   2   5        4.36       13.77      9.86 o 
   8   2   5        3.70       23.86      8.55 o 
   9   2   5        2.61       -7.59     12.72 o 
 -11   3   5        0.92       -0.05      8.36 o 
 -10   3   5        3.67       -3.32      7.31 o 
  -9   3   5       13.66        8.49      6.80 o 
  -8   3   5      181.49      169.28      7.43 o 
  -7   3   5        2.67        2.55      4.81 o 
  -6   3   5        5.27        3.50      4.17 o 
  -5   3   5       73.29       74.61      6.23 o 
  -4   3   5      222.48      213.64      7.02 o 
  -3   3   5       27.29       37.40      2.40 o 
  -2   3   5       18.17       27.78      2.91 o 
  -1   3   5      694.87      656.66      9.23 o 
   0   3   5      100.61      110.18      7.57 o 
   1   3   5       98.62      103.43     11.09 o 
   2   3   5       67.12       77.84      5.75 o 
   3   3   5      297.92      306.91      6.99 o 
   4   3   5        4.43       -4.17      4.17 o 
   5   3   5       99.00      110.45      6.89 o 
   6   3   5       17.22       19.31      8.22 o 
   7   3   5        0.73        0.76      9.12 o 
   8   3   5        1.34       -1.95     11.13 o 
   9   3   5        0.00       -2.53     10.42 o 
 -11   4   5        4.10        7.28      8.43 o 
 -10   4   5        0.80        3.79      7.47 o 
  -9   4   5       85.37       83.90      7.33 o 
  -8   4   5      124.18      129.20      9.80 o 
  -7   4   5      141.24      145.08      9.03 o 
  -6   4   5        1.17       -1.34      4.19 o 
  -5   4   5      671.74      664.37     10.87 o 
  -4   4   5       13.03       10.92      2.80 o 
  -3   4   5      795.75      772.60     10.75 o 
  -2   4   5      667.93      648.71      9.22 o 
  -1   4   5     2577.75     2573.38     30.24 o 
   0   4   5      250.43      214.99      7.61 o 
   1   4   5       39.02       50.01      3.95 o 
   2   4   5      265.65      275.31      5.29 o 
   3   4   5        1.88       -0.83      3.54 o 
   4   4   5      392.34      375.16     11.19 o 
   5   4   5      208.02      231.31      9.99 o 
   6   4   5       35.38       25.31      8.53 o 
   7   4   5       28.18       29.31      9.77 o 
   8   4   5        2.60      -12.55     12.55 o 
   9   4   5       12.74       11.62     10.99 o 
 -11   5   5        0.60       -7.11     10.12 o 
 -10   5   5        0.35       -7.42      7.42 o 
  -9   5   5       19.06       24.87      9.24 o 
  -8   5   5      203.99      211.05      8.02 o 
  -7   5   5        0.34       -1.30      4.95 o 
  -6   5   5        3.29        3.09      4.33 o 
  -5   5   5        9.17        4.24      3.86 o 
  -4   5   5      127.95      126.83      4.48 o 
  -3   5   5      267.28      274.81      4.99 o 
  -2   5   5        0.83        1.08      3.48 o 
  -1   5   5        2.01        1.43      2.34 o 
   0   5   5      158.25      177.52      4.81 o 
   1   5   5        4.38        2.37      2.89 o 
   2   5   5      188.66      200.59      5.40 o 
   3   5   5        4.43        0.01      4.02 o 
   4   5   5       54.85       62.32      5.60 o 
   5   5   5       11.77       16.04      6.07 o 
   6   5   5       24.70       11.25      7.89 o 
   7   5   5        5.08        1.46      9.42 o 
   8   5   5       13.20       16.62     11.35 o 
   9   5   5        2.76        3.54     12.83 o 
 -11   6   5       18.05       21.89     11.40 o 
 -10   6   5       38.21       49.55      8.45 o 
  -9   6   5        5.01       -3.30      6.66 o 
  -8   6   5      136.50      116.51      8.09 o 
  -7   6   5      162.84      165.79      6.74 o 
  -6   6   5        0.78       -4.29      4.29 o 
  -5   6   5      757.80      722.09     11.75 o 
  -4   6   5       59.58       56.88      3.87 o 
  -3   6   5     1602.05     1636.91     22.37 o 
  -2   6   5      748.13      751.60     10.46 o 
  -1   6   5      365.34      376.40      6.46 o 
   0   6   5      834.81      802.61     13.97 o 
   1   6   5       21.60       21.94      3.56 o 
   2   6   5      888.48      856.44     12.88 o 
   3   6   5      206.68      225.83      7.29 o 
   4   6   5       68.27       68.75      5.88 o 
   5   6   5       91.28       97.17      7.04 o 
   6   6   5        6.08       10.35      6.63 o 
   7   6   5      107.29      101.16     10.82 o 
   8   6   5        8.96       13.78     10.67 o 
   9   6   5        0.21        2.20     12.82 o 
 -11   7   5       55.74       58.50     11.15 o 
 -10   7   5       30.02       34.54      8.21 o 
  -9   7   5        7.79        9.49      6.68 o 
  -8   7   5      334.83      362.98     10.18 o 
  -7   7   5       48.30       44.22      5.62 o 
  -6   7   5     4160.21     4171.00     57.17 o 
  -5   7   5      156.88      159.28     14.18 o 
  -4   7   5     2211.38     2128.57     26.46 o 
  -3   7   5      676.49      707.54     10.19 o 
  -2   7   5     2003.99     2028.87     24.43 o 
  -1   7   5     3003.90     3018.97     40.78 o 
   0   7   5       27.14       27.14      2.40 o 
   1   7   5     1347.82     1331.99     21.85 o 
   2   7   5        0.03        2.82      3.54 o 
   3   7   5      380.98      386.95      8.34 o 
   4   7   5       42.91       33.93      5.76 o 
   5   7   5       30.44       33.84      6.08 o 
   6   7   5        1.05        3.65      6.65 o 
   7   7   5        4.32       -5.20      9.56 o 
   8   7   5        4.16        8.11     11.29 o 
 -11   8   5       15.40       12.99     10.83 o 
 -10   8   5       11.40        3.23      9.47 o 
  -9   8   5        7.02       13.19      6.85 o 
  -8   8   5       38.22       33.92      6.14 o 
  -7   8   5      297.01      241.84      9.41 o 
  -6   8   5     1058.01      987.86     17.98 o 
  -5   8   5        0.95        1.20      4.88 o 
  -4   8   5       10.65       13.39      3.63 o 
  -3   8   5      274.43      270.76      5.75 o 
  -2   8   5        1.40        1.10      2.83 o 
  -1   8   5      320.47      346.85      8.72 o 
   0   8   5       69.15       78.07      3.30 o 
   1   8   5      215.62      242.53      6.19 o 
   2   8   5        3.27       -0.78      3.65 o 
   3   8   5       56.49       49.89      4.85 o 
   4   8   5       54.31       56.40      6.00 o 
   5   8   5       68.38       62.42      6.92 o 
   6   8   5       21.83       29.38      7.26 o 
   7   8   5        1.97       -9.39      9.39 o 
   8   8   5        2.82       10.35     17.74 o 
 -11   9   5       11.91       -1.25     10.90 o 
 -10   9   5        0.62       -4.87      9.57 o 
  -9   9   5       19.12       14.97      8.51 o 
  -8   9   5      241.64      248.59     10.49 o 
  -7   9   5       14.59       10.07      6.67 o 
  -6   9   5      529.96      526.87     12.43 o 
  -5   9   5        3.85        4.96      4.14 o 
  -4   9   5     2097.32     2004.44     25.34 o 
  -3   9   5      561.18      579.03      9.04 o 
  -2   9   5     1062.48     1023.92     13.70 o 
  -1   9   5      688.51      623.36      9.58 o 
   0   9   5       63.27       80.30      4.24 o 
   1   9   5     1150.30     1183.08     22.49 o 
   2   9   5       47.06       41.85      4.36 o 
   3   9   5      194.20      182.17     12.57 o 
   4   9   5       76.95       79.00      7.61 o 
   5   9   5        4.90        9.23      5.98 o 
   6   9   5       39.46       35.81      7.67 o 
   7   9   5        5.03        7.71      8.22 o 
   8   9   5        4.16        3.75     10.98 o 
 -11  10   5        4.09       30.01     22.01 o 
 -10  10   5       10.61        9.21      9.91 o 
  -9  10   5        7.36       17.75      8.80 o 
  -8  10   5       11.90       25.29      7.64 o 
  -7  10   5       83.84       65.65      7.76 o 
  -6  10   5      215.98      207.05      8.55 o 
  -5  10   5      984.18      882.30     13.58 o 
  -4  10   5      161.29      168.98      5.65 o 
  -3  10   5        5.41        6.06      3.29 o 
  -2  10   5      209.18      208.59      5.44 o 
  -1  10   5      175.21      198.25     10.14 o 
   0  10   5       19.40       15.96      3.30 o 
   1  10   5        0.46       -0.62      3.54 o 
   2  10   5      313.04      312.67      7.84 o 
   3  10   5        8.56        9.44      4.72 o 
   4  10   5       56.25       59.06      6.19 o 
   5  10   5      130.88      119.74      9.59 o 
   6  10   5      159.73      147.28      8.98 o 
   7  10   5        0.08        1.88      8.23 o 
   8  10   5        5.80      -10.25     11.85 o 
 -10  11   5       16.55       15.07     10.74 o 
  -9  11   5       44.48       33.33     10.45 o 
  -8  11   5        3.94       13.18      7.81 o 
  -7  11   5       85.72       69.94      7.94 o 
  -6  11   5       43.57       33.74      6.44 o 
  -5  11   5      118.36      124.40      5.83 o 
  -4  11   5      573.09      544.29      9.93 o 
  -3  11   5       38.25       39.13      3.79 o 
  -2  11   5       47.23       42.94      3.84 o 
  -1  11   5      554.06      558.07     18.20 o 
   0  11   5       72.90       74.35      5.08 o 
   1  11   5      446.77      442.75      9.05 o 
   2  11   5       79.34       81.23      5.15 o 
   3  11   5      135.12      131.47     11.15 o 
   4  11   5       56.70       48.46      5.63 o 
   5  11   5        2.43        9.68      6.78 o 
   6  11   5       64.96       83.19      8.27 o 
   7  11   5        4.83       -0.57      8.55 o 
   8  11   5        8.47        6.84     11.45 o 
 -10  12   5       21.16       23.91     10.66 o 
  -9  12   5        5.21        6.76      9.45 o 
  -8  12   5       20.31       28.10      9.54 o 
  -7  12   5       10.76       16.14      9.18 o 
  -6  12   5        2.11        2.30      6.38 o 
  -5  12   5      829.15      831.40     13.39 o 
  -4  12   5       70.97       73.88      5.10 o 
  -3  12   5      292.51      286.67      7.69 o 
  -2  12   5      324.14      334.94      7.57 o 
  -1  12   5      230.00      217.49     15.07 o 
   0  12   5     2123.40     2135.85     27.23 o 
   1  12   5      355.47      368.65      8.44 o 
   2  12   5      577.53      553.55     10.55 o 
   3  12   5       26.21       31.70      4.99 o 
   4  12   5      431.57      457.50     12.23 o 
   5  12   5        1.40       -2.31      5.89 o 
   6  12   5       64.30       56.10     13.49 o 
   7  12   5        2.49        3.43      8.84 o 
   8  12   5        1.89        2.23     10.47 o 
 -10  13   5        2.82        0.20     10.60 o 
  -9  13   5        0.90        9.32      9.52 o 
  -8  13   5       29.58       23.08      8.73 o 
  -7  13   5       31.59       36.02      7.63 o 
  -6  13   5      292.38      311.86     17.32 o 
  -5  13   5       51.63       52.27      5.29 o 
  -4  13   5      481.82      507.49     24.19 o 
  -3  13   5      128.73      141.41      5.51 o 
  -2  13   5       19.16       27.78      4.18 o 
  -1  13   5       13.79       12.20      4.44 o 
   0  13   5        0.16       -1.04      3.82 o 
   1  13   5      283.13      281.91      8.14 o 
   2  13   5       11.09       12.04      4.47 o 
   3  13   5       18.70       14.34      5.08 o 
   4  13   5       58.24       53.39      6.31 o 
   5  13   5       27.38       26.23      6.21 o 
   6  13   5        1.72       -3.89      8.01 o 
   7  13   5        2.81       -3.35      9.16 o 
 -10  14   5        3.40       20.05     19.63 o 
  -9  14   5        8.64        7.65     10.52 o 
  -8  14   5       12.48       -2.57     10.22 o 
  -7  14   5      157.60      161.56      9.58 o 
  -6  14   5        0.75        4.76      6.78 o 
  -5  14   5       45.52       50.78      6.43 o 
  -4  14   5        1.92        8.86      5.57 o 
  -3  14   5      359.37      346.98      7.97 o 
  -2  14   5      237.56      258.74      6.85 o 
  -1  14   5       44.13       54.64      5.48 o 
   0  14   5      369.73      374.18     13.40 o 
   1  14   5      195.79      206.10      6.94 o 
   2  14   5      108.94      118.52     10.38 o 
   3  14   5        3.12        2.93      5.13 o 
   4  14   5      240.31      225.05      8.59 o 
   5  14   5        8.78       -0.48      6.19 o 
   6  14   5       10.26        6.92      8.57 o 
   7  14   5        0.30       -0.32      9.11 o 
  -9  15   5        9.35       13.80     10.08 o 
  -8  15   5       48.12       64.19     13.28 o 
  -7  15   5        6.40        4.19      7.74 o 
  -6  15   5      182.28      211.35     15.71 o 
  -5  15   5       59.35       66.23      7.78 o 
  -4  15   5       30.14       51.70      5.91 o 
  -3  15   5      149.01      162.77      6.19 o 
  -2  15   5       68.15       68.75      7.71 o 
  -1  15   5      293.22      273.48      8.80 o 
   0  15   5       17.98       16.47      5.70 o 
   1  15   5       20.03       22.39      4.82 o 
   2  15   5       11.68        4.91      4.89 o 
   3  15   5       66.91       75.99      7.63 o 
   4  15   5        8.29       11.54      6.06 o 
   5  15   5        0.72       -6.71      6.71 o 
   6  15   5       29.58       34.01      8.02 o 
   7  15   5        2.72        2.82     10.16 o 
  -9  16   5       36.91       53.01     13.24 o 
  -8  16   5       13.75       -4.00      9.01 o 
  -7  16   5        5.87      -10.12     10.12 o 
  -6  16   5       80.94       74.83     21.94 o 
  -5  16   5       36.64       18.07      5.65 o 
  -4  16   5       48.78       36.71      5.59 o 
  -3  16   5      191.08      178.66      6.60 o 
  -2  16   5        5.65        2.55      6.55 o 
  -1  16   5        2.09        7.15      5.23 o 
   0  16   5      204.54      192.93      7.90 o 
   1  16   5      221.15      200.47      7.28 o 
   2  16   5      399.17      364.24      9.54 o 
   3  16   5       41.10       37.38      9.27 o 
   4  16   5       20.89        9.80      6.47 o 
   5  16   5       14.23        6.90      6.92 o 
   6  16   5       10.57        8.69      7.71 o 
   7  16   5        4.59       11.36     17.81 o 
  -9  17   5       15.87       22.44     13.59 o 
  -8  17   5       92.73      110.92     17.95 o 
  -7  17   5       35.41       38.03     11.22 o 
  -6  17   5      230.19      227.53     30.71 o 
  -5  17   5        2.44       -5.77      5.77 o 
  -4  17   5      297.05      309.26     15.10 o 
  -3  17   5      222.81      238.67     15.89 o 
  -2  17   5      267.80      258.29      8.88 o 
  -1  17   5      339.89      342.09     10.22 o 
   0  17   5       67.43       82.29      9.03 o 
   1  17   5      227.47      226.91      7.98 o 
   2  17   5       59.73       45.77      6.06 o 
   3  17   5       66.98       66.78      6.75 o 
   4  17   5       49.75       55.20      7.99 o 
   5  17   5        1.98       -0.29      7.93 o 
   6  17   5       36.56       46.37      8.78 o 
  -8  18   5       18.26       18.09     17.11 o 
  -7  18   5      116.69      156.63     17.95 o 
  -6  18   5        1.39        3.84     10.65 o 
  -5  18   5       26.71       45.37      6.51 o 
  -4  18   5      150.91      152.44      7.85 o 
  -3  18   5      334.79      310.31     22.30 o 
  -2  18   5       26.47       16.35      6.66 o 
  -1  18   5       59.34       59.37      6.58 o 
   0  18   5        7.76        8.53      6.30 o 
   1  18   5        6.46       -0.67      5.25 o 
   2  18   5      138.01      134.86      7.57 o 
   3  18   5      100.91      110.58      7.71 o 
   4  18   5        0.27        3.35      9.84 o 
   5  18   5        3.15        7.20      7.56 o 
   6  18   5        0.34       -2.38      8.00 o 
  -8  19   5       12.96       21.31     17.81 o 
  -7  19   5        3.71       -4.07     15.70 o 
  -6  19   5      113.54      121.43     16.41 o 
  -5  19   5       35.61       22.87      6.58 o 
  -4  19   5      200.66      185.77      8.29 o 
  -3  19   5       10.30       14.07      8.57 o 
  -2  19   5      275.73      271.11     15.12 o 
  -1  19   5       48.83       56.08      7.03 o 
   0  19   5      123.33      108.12      7.67 o 
   1  19   5       14.91       18.08      6.10 o 
   2  19   5        2.65       -6.11      6.11 o 
   3  19   5       46.08       42.88      6.91 o 
   4  19   5        2.63       11.11      7.26 o 
   5  19   5        0.92       -0.23      8.16 o 
   6  19   5        5.10       -6.59     18.37 o 
  -8  20   5        1.52        0.98     18.37 o 
  -7  20   5        7.56        7.15     16.41 o 
  -6  20   5        6.39       11.19     13.18 o 
  -5  20   5      125.81      131.07      9.47 o 
  -4  20   5        4.51       11.08      7.60 o 
  -3  20   5      125.13      126.54     10.00 o 
  -2  20   5       81.64       88.46     12.42 o 
  -1  20   5       24.74       27.39     10.14 o 
   0  20   5      185.62      170.43     11.02 o 
   1  20   5       80.54       91.72     11.78 o 
   2  20   5        4.24        1.53      6.26 o 
   3  20   5       54.65       62.28      7.49 o 
   4  20   5       57.68       58.02      8.30 o 
   5  20   5        2.41        4.37      8.58 o 
  -7  21   5       17.21       11.64     18.79 o 
  -6  21   5        3.27        9.91     11.22 o 
  -5  21   5        6.64        1.39     10.36 o 
  -4  21   5       22.99        6.19      8.01 o 
  -3  21   5       20.04       19.37      9.04 o 
  -2  21   5       46.06       22.62      7.56 o 
  -1  21   5       54.76       70.21     10.06 o 
   0  21   5        3.70        8.06      7.47 o 
   1  21   5        1.98        4.97      6.76 o 
   2  21   5        0.27       11.80      9.27 o 
   3  21   5        5.42        9.50      7.76 o 
   4  21   5        1.46       -2.20      7.75 o 
   5  21   5        6.15       19.91     13.30 o 
  -7  22   5       10.30        3.79     17.95 o 
  -6  22   5        3.79      -11.54     11.54 o 
  -5  22   5       58.24       77.54     16.27 o 
  -4  22   5       18.32       22.32      9.96 o 
  -3  22   5       38.35       37.82      9.59 o 
  -2  22   5       14.84       17.28      7.85 o 
  -1  22   5        0.68       -2.63      7.33 o 
   0  22   5       93.11      111.15      9.41 o 
   1  22   5        2.85        2.81      8.09 o 
   2  22   5       40.55       43.61      8.07 o 
   3  22   5       21.24       20.59      8.28 o 
   4  22   5        3.01        9.46      8.26 o 
  -6  23   5       17.20       23.15     12.89 o 
  -5  23   5       18.05       11.92     15.42 o 
  -4  23   5       14.99       36.74     16.13 o 
  -3  23   5       25.67       10.65     10.71 o 
  -2  23   5        0.23       -0.81      8.12 o 
  -1  23   5       33.27       51.07     11.69 o 
   0  23   5        4.49        5.01      8.47 o 
   1  23   5       51.05       59.04      9.39 o 
   2  23   5        0.08       -0.17      7.93 o 
   3  23   5       23.29       25.45     11.03 o 
  -5  24   5       10.70       11.08     16.97 o 
  -4  24   5        0.04       -5.19     16.13 o 
  -3  24   5       14.44       18.79     11.54 o 
  -2  24   5       33.94       30.94     11.14 o 
  -1  24   5        6.76       11.51     12.40 o 
   0  24   5       17.39       13.63      8.61 o 
   1  24   5        3.67        7.46      8.90 o 
   2  24   5       11.21       15.34      8.65 o 
   3  24   5        0.09        3.93     18.37 o 
  -4  25   5       30.39       36.60     18.09 o 
  -3  25   5        9.31        8.69     16.97 o 
  -2  25   5       14.80       10.61     11.51 o 
  -1  25   5       35.19       36.38      9.46 o 
   0  25   5        0.89        0.83      9.60 o 
   1  25   5       42.62       31.88     10.30 o 
   2  25   5        7.26        8.55     12.57 o 
  -2  26   5       10.60       17.57     15.63 o 
  -1  26   5       10.69       11.39     12.61 o 
   0  26   5        4.12        1.30     13.95 o 
 -11   0   6       18.37       29.86     12.36 o 
 -10   0   6       16.80       24.77     10.06 o 
  -9   0   6      108.75      114.33     20.82 o 
  -8   0   6        2.06       -7.14      7.82 o 
  -7   0   6      337.97      337.00     12.42 o 
  -6   0   6       70.74       62.45      8.13 o 
  -5   0   6      248.42      241.55      9.22 o 
  -4   0   6     1980.53     2089.12     37.06 o 
  -3   0   6      586.42      614.48     13.88 o 
  -2   0   6      289.54      288.02     12.62 o 
   1   0   6      282.89      266.05     12.83 o 
   2   0   6      221.98      243.50      8.37 o 
   3   0   6       17.68       36.74      9.54 o 
   4   0   6        0.92        6.31     10.10 o 
   5   0   6       23.66       13.18     11.36 o 
   6   0   6       16.32       14.72     13.04 o 
   7   0   6        0.28       10.10     15.00 o 
   8   0   6        5.58       26.08     18.23 o 
 -11   1   6        1.20       -5.90      8.95 o 
 -10   1   6        4.79        2.56      8.10 o 
  -9   1   6        4.22       -0.96      6.45 o 
  -8   1   6      339.02      304.19      9.16 o 
  -7   1   6       41.22       32.99      5.27 o 
  -6   1   6       37.36       43.59      4.96 o 
  -5   1   6       98.66      113.90      8.31 o 
  -4   1   6      483.60      505.15      9.02 o 
  -3   1   6       94.26      113.67      4.50 o 
  -2   1   6      527.17      553.90     22.65 o 
   1   1   6      721.41      716.86     12.10 o 
   2   1   6      223.78      230.26      5.86 o 
   3   1   6      282.35      264.36      9.87 o 
   4   1   6      480.54      540.25     18.58 o 
   5   1   6       27.07       31.14     11.29 o 
   6   1   6       12.79       10.43     12.06 o 
   7   1   6       12.91       17.14     13.04 o 
   8   1   6        3.55      -10.40     12.10 o 
 -11   2   6        0.12        2.27      8.82 o 
 -10   2   6        2.07        2.00      8.26 o 
  -9   2   6       78.96       90.34      9.28 o 
  -8   2   6        5.64        4.86      5.99 o 
  -7   2   6      173.81      165.81      6.88 o 
  -6   2   6      112.27      105.63      5.58 o 
  -5   2   6       34.05       35.93      5.21 o 
  -4   2   6      532.38      500.83      8.99 o 
  -3   2   6      197.07      220.47      5.32 o 
  -2   2   6     2075.81     2110.21     63.87 o 
   1   2   6        2.49        0.48      3.43 o 
   2   2   6      181.70      193.81      5.36 o 
   3   2   6      165.75      168.72     12.93 o 
   4   2   6       37.21       37.15      7.38 o 
   5   2   6       31.95       41.63      7.87 o 
   6   2   6       12.83        8.15      8.98 o 
   7   2   6        0.19        0.84     15.00 o 
   8   2   6        0.21        0.30     11.50 o 
 -11   3   6        4.21       11.18      8.96 o 
 -10   3   6       32.35       31.39      8.10 o 
  -9   3   6        3.60       -1.50      6.59 o 
  -8   3   6       45.19       54.97      6.74 o 
  -7   3   6      118.09      115.76     10.34 o 
  -6   3   6      196.09      209.59     10.89 o 
  -5   3   6      235.74      236.62      7.89 o 
  -4   3   6      265.48      257.20      6.55 o 
  -3   3   6     1175.76     1159.39     13.69 o 
  -2   3   6      337.99      340.69      7.44 o 
  -1   3   6     1645.06     1509.21     37.86 o 
   0   3   6       14.06       19.49      6.03 o 
   1   3   6      223.38      234.75      5.74 o 
   2   3   6      906.94      883.79     13.05 o 
   3   3   6     1359.42     1378.03     21.89 o 
   4   3   6       20.46       29.20      5.77 o 
   5   3   6        3.34       12.50      7.74 o 
   6   3   6       92.76       89.14     10.39 o 
   7   3   6        0.33        0.15     10.34 o 
   8   3   6       14.64        1.62     11.74 o 
 -11   4   6        2.90       -1.17      8.79 o 
 -10   4   6       12.68       13.50      7.92 o 
  -9   4   6       10.77        0.78      6.68 o 
  -8   4   6       75.51       53.40     11.58 o 
  -7   4   6       33.73       21.83      8.40 o 
  -6   4   6       43.22       42.17      5.11 o 
  -5   4   6      404.65      364.50     12.63 o 
  -4   4   6       83.29       84.07      5.21 o 
  -3   4   6      176.35      194.36      4.55 o 
  -2   4   6       72.73       84.47      4.82 o 
  -1   4   6       31.10       25.59      3.58 o 
   0   4   6      896.67      903.78     17.99 o 
   1   4   6       55.93       62.08      8.11 o 
   2   4   6        0.02       -4.00      4.03 o 
   3   4   6       12.89        5.10      5.01 o 
   4   4   6       43.29       41.38      5.89 o 
   5   4   6       22.69       34.49      8.28 o 
   6   4   6        2.93        5.06      9.02 o 
   7   4   6        0.53        6.10      9.89 o 
   8   4   6        0.28      -11.94     11.94 o 
 -11   5   6       29.24       37.08      9.50 o 
 -10   5   6        3.24       -1.89      7.87 o 
  -9   5   6        6.33        5.15      6.83 o 
  -8   5   6       28.82       35.03      7.14 o 
  -7   5   6        0.34       -5.30      5.30 o 
  -6   5   6     1355.91     1286.39     18.47 o 
  -5   5   6      176.37      176.22      7.17 o 
  -4   5   6      632.87      621.93     15.39 o 
  -3   5   6      896.77      866.06     13.21 o 
  -2   5   6      167.22      202.14      5.06 o 
  -1   5   6      776.17      752.80     11.04 o 
   0   5   6       13.44       15.81      4.62 o 
   1   5   6      307.91      311.15      8.03 o 
   2   5   6      887.41      858.56     15.22 o 
   3   5   6       62.62       71.62      5.87 o 
   4   5   6       31.17       33.55      5.91 o 
   5   5   6       14.38        9.54      8.03 o 
   6   5   6       44.47       62.13     10.26 o 
   7   5   6        7.09       22.07     10.74 o 
   8   5   6        0.86       17.20     12.56 o 
 -11   6   6       16.19       20.19      9.32 o 
 -10   6   6        2.24        4.26      8.12 o 
  -9   6   6        8.41        6.20      6.83 o 
  -8   6   6        0.12       -1.30      6.01 o 
  -7   6   6      142.72      156.97      7.18 o 
  -6   6   6       17.13       25.20      4.83 o 
  -5   6   6      587.72      617.60     12.84 o 
  -4   6   6      250.95      287.61     11.33 o 
  -3   6   6       30.50       22.18      3.25 o 
  -2   6   6      413.02      428.46      7.49 o 
  -1   6   6        5.10        6.33      3.06 o 
   0   6   6      576.76      589.25     12.43 o 
   1   6   6        9.33        2.15      4.06 o 
   2   6   6        9.48        6.78      4.68 o 
   3   6   6       36.09       44.80      5.79 o 
   4   6   6       11.22        7.84      5.73 o 
   5   6   6       11.82       21.31     10.71 o 
   6   6   6        1.74        0.28      9.48 o 
   7   6   6        6.85        7.32     10.20 o 
   8   6   6        0.51       -6.68     11.63 o 
 -11   7   6       11.23       24.80      9.65 o 
 -10   7   6        7.66       16.01      8.11 o 
  -9   7   6       16.54       23.28      7.27 o 
  -8   7   6       27.30       22.42      7.85 o 
  -7   7   6       23.27       13.90      5.57 o 
  -6   7   6       83.32       99.47      7.01 o 
  -5   7   6      190.29      201.01      7.71 o 
  -4   7   6      491.45      479.69      8.99 o 
  -3   7   6       16.64       15.29      3.70 o 
  -2   7   6      325.91      341.23      6.68 o 
  -1   7   6       23.91       30.89      3.36 o 
   0   7   6      132.28      121.45     13.08 o 
   1   7   6      140.93      128.67      5.24 o 
   2   7   6       28.09       31.96      6.15 o 
   3   7   6       28.53       26.80      5.52 o 
   4   7   6       80.51       83.82      6.92 o 
   5   7   6       18.65       17.42      6.59 o 
   6   7   6        3.34        0.08      9.31 o 
   7   7   6       16.78       26.64     11.15 o 
   8   7   6       10.53       14.91     13.32 o 
 -11   8   6        3.06       -9.22     30.50 o 
 -10   8   6        0.40        1.63      8.28 o 
  -9   8   6      103.95      114.45      8.57 o 
  -8   8   6       73.35       67.75      8.20 o 
  -7   8   6      357.63      350.99     12.62 o 
  -6   8   6        2.02        1.15      6.07 o 
  -5   8   6       54.04       64.90      6.04 o 
  -4   8   6      193.99      216.25      6.24 o 
  -3   8   6        9.55        8.87      4.37 o 
  -2   8   6     1359.46     1399.21     18.01 o 
  -1   8   6        1.80        3.96      3.64 o 
   0   8   6      902.77      956.06     16.12 o 
   1   8   6        1.38       -0.12      3.74 o 
   2   8   6      110.97      115.86      5.47 o 
   3   8   6       30.98       38.01      5.97 o 
   4   8   6       34.62       37.69      6.57 o 
   5   8   6      146.23      161.00     14.28 o 
   6   8   6       14.30        6.54      9.60 o 
   7   8   6       16.90        5.29     11.06 o 
   8   8   6       10.32        2.26     12.69 o 
 -11   9   6        3.17      -21.17     21.17 o 
 -10   9   6        1.79       -7.16     10.04 o 
  -9   9   6        6.26        3.61      8.86 o 
  -8   9   6       21.69       23.49      8.03 o 
  -7   9   6       21.11       12.82      7.48 o 
  -6   9   6      512.82      463.10     11.94 o 
  -5   9   6     1021.57     1028.60     18.16 o 
  -4   9   6      825.00      884.23     14.11 o 
  -3   9   6        6.47        9.23      4.38 o 
  -2   9   6        7.68        9.91      4.14 o 
  -1   9   6       43.02       51.53      4.37 o 
   0   9   6      244.35      244.53      7.90 o 
   1   9   6      147.66      149.86      5.80 o 
   2   9   6        0.15       -1.32      4.39 o 
   3   9   6       22.52       19.95      5.09 o 
   4   9   6        7.96       10.76      6.47 o 
   5   9   6       15.96        7.12      6.66 o 
   6   9   6       23.13       21.34      8.12 o 
   7   9   6        9.41       18.22     14.79 o 
   8   9   6        0.49      -14.72     18.37 o 
 -10  10   6        0.44       -6.49     11.00 o 
  -9  10   6       40.50       27.24      9.38 o 
  -8  10   6       63.58       45.03      8.19 o 
  -7  10   6       57.11       57.21      7.81 o 
  -6  10   6      113.97      104.79      7.63 o 
  -5  10   6      102.00      114.69     11.90 o 
  -4  10   6      242.61      258.87      8.55 o 
  -3  10   6      372.48      366.13     25.17 o 
  -2  10   6      279.33      256.64      9.69 o 
  -1  10   6       20.40       19.00      7.19 o 
   0  10   6      228.03      225.05      7.39 o 
   1  10   6       61.92       53.21      4.72 o 
   2  10   6      251.73      283.13     11.94 o 
   3  10   6      122.01      128.94      7.43 o 
   4  10   6       13.42       13.49      6.29 o 
   5  10   6       13.24       18.79      9.65 o 
   6  10   6        0.00       -0.94      7.93 o 
   7  10   6        5.98       12.92     11.12 o 
 -10  11   6        1.33      -10.06     10.06 o 
  -9  11   6       15.06       13.92      9.23 o 
  -8  11   6       23.86       22.70      8.55 o 
  -7  11   6      105.18      108.71      8.90 o 
  -6  11   6      359.73      390.69     16.27 o 
  -5  11   6      230.49      266.80     12.19 o 
  -4  11   6       41.56       34.54      4.95 o 
  -3  11   6      564.28      561.17     15.56 o 
  -2  11   6       60.96       68.26      4.57 o 
  -1  11   6      691.94      738.43     13.91 o 
   0  11   6        5.04       -1.69      4.69 o 
   1  11   6      296.54      295.22      7.95 o 
   2  11   6      130.15      128.16      6.22 o 
   3  11   6      144.22      158.27      7.20 o 
   4  11   6       37.26       47.42      6.04 o 
   5  11   6        3.27       -5.01      8.93 o 
   6  11   6       13.02       12.66      8.57 o 
   7  11   6        0.24       -4.25     19.28 o 
 -10  12   6       22.90       26.01     10.87 o 
  -9  12   6        0.03        5.27      9.62 o 
  -8  12   6       32.02       37.03      8.97 o 
  -7  12   6        4.84        9.04      7.65 o 
  -6  12   6        1.30       -0.77      6.75 o 
  -5  12   6      295.54      255.09      9.15 o 
  -4  12   6        2.61       -0.55      5.30 o 
  -3  12   6      147.77      162.31      8.43 o 
  -2  12   6        3.37        4.25      4.70 o 
  -1  12   6       46.53       36.03      5.11 o 
   0  12   6        1.44        1.44      4.78 o 
   1  12   6       83.96       78.77      5.49 o 
   2  12   6        0.28        0.93      4.81 o 
   3  12   6        2.45       -5.14      5.14 o 
   4  12   6        2.09        4.59      5.70 o 
   5  12   6        1.00        0.93      7.24 o 
   6  12   6        9.94       -2.26      8.89 o 
   7  12   6        4.34        5.01      9.92 o 
 -10  13   6       25.39       33.53     15.20 o 
  -9  13   6       54.71       63.29     10.85 o 
  -8  13   6      128.08      126.83     10.03 o 
  -7  13   6        8.98        8.78     10.33 o 
  -6  13   6      212.06      206.01      9.51 o 
  -5  13   6       68.08       73.69      8.94 o 
  -4  13   6      255.54      292.94     11.54 o 
  -3  13   6      641.17      652.22     18.86 o 
  -2  13   6        5.16        7.78      5.27 o 
  -1  13   6      719.06      702.26     13.88 o 
   0  13   6       88.60       78.71      6.16 o 
   1  13   6      458.33      467.28     10.29 o 
   2  13   6       29.62       19.92      6.52 o 
   3  13   6       14.75       15.17      8.44 o 
   4  13   6      100.32      102.14      7.09 o 
   5  13   6        3.60        2.84      8.04 o 
   6  13   6        5.78       -8.78      8.78 o 
   7  13   6        0.23       -3.19     10.20 o 
  -9  14   6       29.84       29.85     10.57 o 
  -8  14   6        1.05        3.93      9.07 o 
  -7  14   6        7.20       20.20      7.99 o 
  -6  14   6       27.70       31.80      9.52 o 
  -5  14   6       10.38        8.30      8.62 o 
  -4  14   6        1.75        2.77      6.14 o 
  -3  14   6       15.89        9.21      5.72 o 
  -2  14   6      124.43      127.93      7.04 o 
  -1  14   6        0.05       -2.69      5.18 o 
   0  14   6        2.60        6.89      5.50 o 
   1  14   6        4.23        4.91      4.84 o 
   2  14   6        0.61        3.59      6.12 o 
   3  14   6        1.59       -0.49      5.54 o 
   4  14   6        0.19        3.71      6.46 o 
   5  14   6        2.80        5.38      7.00 o 
   6  14   6        0.79       -8.67      8.67 o 
  -9  15   6        0.72        0.03     10.45 o 
  -8  15   6       36.95       45.14     11.79 o 
  -7  15   6       30.58       27.02     10.74 o 
  -6  15   6       92.89       78.72     10.34 o 
  -5  15   6       50.18       46.51      7.28 o 
  -4  15   6        4.67       -4.03      5.52 o 
  -3  15   6      245.95      230.77     24.82 o 
  -2  15   6        0.31        2.20      5.56 o 
  -1  15   6      240.25      219.05      8.42 o 
   0  15   6       41.33       32.99      6.06 o 
   1  15   6      295.57      293.69     10.00 o 
   2  15   6       14.75       15.47      5.76 o 
   3  15   6        0.29       -2.09      6.20 o 
   4  15   6       46.78       47.14      6.95 o 
   5  15   6        7.16        4.05      8.16 o 
   6  15   6        4.08        6.87      9.68 o 
  -9  16   6        2.42        7.24     25.45 o 
  -8  16   6       22.15       33.25     12.14 o 
  -7  16   6       24.85       13.29     11.08 o 
  -6  16   6       40.42       38.09     10.16 o 
  -5  16   6      112.13      133.95      7.70 o 
  -4  16   6      291.84      314.02     22.26 o 
  -3  16   6       23.39       24.16      8.01 o 
  -2  16   6      208.44      212.96      8.50 o 
  -1  16   6       55.42       50.33      6.30 o 
   0  16   6       40.05       62.11      7.01 o 
   1  16   6      132.86      126.06      7.11 o 
   2  16   6       97.23       95.32      6.89 o 
   3  16   6       31.76       24.08      6.48 o 
   4  16   6       23.28       33.28      7.49 o 
   5  16   6        0.67       -5.20      7.68 o 
   6  16   6        3.18       -0.99      9.96 o 
  -8  17   6        0.74        5.48     12.81 o 
  -7  17   6        2.78        1.65     11.08 o 
  -6  17   6        0.33        0.82     10.70 o 
  -5  17   6       24.19       28.95      6.85 o 
  -4  17   6        0.29        1.72      7.10 o 
  -3  17   6        7.98       12.82      8.21 o 
  -2  17   6        7.11        5.11      5.96 o 
  -1  17   6       24.27       25.88      6.73 o 
   0  17   6        1.32       -1.13      6.17 o 
   1  17   6       47.44       46.12      6.84 o 
   2  17   6        0.26       -3.81      5.69 o 
   3  17   6        0.21       -6.65      6.65 o 
   4  17   6       13.02       12.42      7.45 o 
   5  17   6       22.59       34.12      8.16 o 
   6  17   6        1.51       12.34     19.07 o 
  -8  18   6        0.04      -17.95     18.37 o 
  -7  18   6       80.41       81.69     13.28 o 
  -6  18   6       17.18       24.54      8.98 o 
  -5  18   6       94.06       94.73      7.74 o 
  -4  18   6        1.75        4.00      9.82 o 
  -3  18   6       34.81       25.59      8.82 o 
  -2  18   6      110.19      120.80      8.09 o 
  -1  18   6        0.02       -5.63      6.44 o 
   0  18   6      111.33      131.56     15.39 o 
   1  18   6       14.90       11.54      6.31 o 
   2  18   6        2.31        1.63      6.23 o 
   3  18   6       28.29       31.15      7.40 o 
   4  18   6        0.40        5.05      7.31 o 
   5  18   6       30.76       22.19      8.69 o 
  -8  19   6        9.41       24.26     18.65 o 
  -7  19   6        0.93        7.12     12.32 o 
  -6  19   6       13.57        9.67      9.54 o 
  -5  19   6       17.93       22.67      7.48 o 
  -4  19   6        2.46       -1.06      8.28 o 
  -3  19   6       42.79       46.69      9.96 o 
  -2  19   6       16.56       26.05      7.28 o 
  -1  19   6       14.01       23.79      7.45 o 
   0  19   6       15.77       20.99      7.22 o 
   1  19   6       56.43       79.29     11.75 o 
   2  19   6        2.01        3.13      6.49 o 
   3  19   6        8.69       17.97      7.47 o 
   4  19   6        8.81        0.60      8.19 o 
   5  19   6        3.23        3.77     13.14 o 
  -7  20   6        0.57       11.92     17.11 o 
  -6  20   6        1.31        5.07     11.99 o 
  -5  20   6       25.38       15.84      9.20 o 
  -4  20   6        2.44       -2.82      8.43 o 
  -3  20   6       13.89       -4.31     11.85 o 
  -2  20   6       27.11       37.14     10.19 o 
  -1  20   6       26.32       32.86      7.77 o 
   0  20   6        0.90        1.17      7.57 o 
   1  20   6       42.39       41.06      8.39 o 
   2  20   6       27.39       27.82      7.37 o 
   3  20   6       10.53       -2.55      7.33 o 
   4  20   6        9.71       17.46      8.49 o 
  -7  21   6        7.52       23.42     18.51 o 
  -6  21   6        5.74      -16.55     17.39 o 
  -5  21   6       27.56       32.96      9.38 o 
  -4  21   6       28.35       23.26     10.25 o 
  -3  21   6       62.91       39.61     10.84 o 
  -2  21   6       13.67       28.72     10.36 o 
  -1  21   6       28.37       35.10     11.72 o 
   0  21   6        7.50        4.81      7.99 o 
   1  21   6       42.63       44.68      9.01 o 
   2  21   6        4.98        2.60      7.71 o 
   3  21   6       17.77       14.86      8.21 o 
  -5  22   6        0.06       -7.74     10.90 o 
  -4  22   6       13.33       15.09      9.37 o 
  -3  22   6        8.40        2.91     10.93 o 
  -2  22   6       20.03       25.59     11.20 o 
  -1  22   6        0.03       -0.68      8.20 o 
   0  22   6        8.86        8.42      8.29 o 
   1  22   6        0.00       -8.40      8.75 o 
   2  22   6        9.84        5.19      7.94 o 
   3  22   6        1.84       -1.83      8.61 o 
  -5  23   6        3.18       -7.85     16.41 o 
  -4  23   6       28.23       23.07     11.44 o 
  -3  23   6       12.63        5.19     13.25 o 
  -2  23   6        0.15       -5.68     10.91 o 
  -1  23   6       61.25       68.35      9.68 o 
   0  23   6        0.28        0.22      9.08 o 
   1  23   6       11.70       28.00      9.89 o 
   2  23   6        0.70        3.00      8.52 o 
  -4  24   6       23.23       19.57     12.52 o 
  -3  24   6        0.13       -1.34     12.09 o 
  -2  24   6       97.11      115.87     22.01 o 
  -1  24   6        1.62       10.91      9.76 o 
   0  24   6       34.02       35.17     10.00 o 
   1  24   6        6.80        5.42      9.58 o 
  -3  25   6        0.63       -3.62     12.34 o 
  -2  25   6        0.09       -4.50     11.90 o 
  -1  25   6        0.66       23.28     17.67 o 
   0  25   6        0.70       26.08     17.81 o 
 -11   1   7        0.33       -8.79      8.79 o 
 -10   1   7       93.11       89.97      9.01 o 
  -9   1   7        0.27       -6.74      6.74 o 
  -8   1   7      202.42      184.78     10.23 o 
  -7   1   7        3.89       -0.67      5.40 o 
  -6   1   7       82.76       98.51      5.91 o 
  -5   1   7      273.02      288.19      7.60 o 
  -4   1   7       44.23       40.02      4.50 o 
  -3   1   7      496.51      502.35     10.62 o 
  -2   1   7       86.15       67.45      8.27 o 
   1   1   7       55.49       67.87      6.00 o 
   2   1   7      226.94      234.50      8.08 o 
   3   1   7       13.10        3.23     10.52 o 
   4   1   7      113.20      138.68     14.44 o 
   5   1   7        0.84       12.20     11.92 o 
   6   1   7        9.65       13.46     12.62 o 
   7   1   7        0.90       -6.98     11.35 o 
 -11   2   7        5.53        3.06      9.06 o 
 -10   2   7        8.47       -1.99      7.58 o 
  -9   2   7        3.61        0.92      6.89 o 
  -8   2   7       34.44       44.61      6.61 o 
  -7   2   7       29.86       24.10      6.62 o 
  -6   2   7      627.12      562.93     22.52 o 
  -5   2   7       77.98       91.39      6.38 o 
  -4   2   7      570.29      557.05     24.71 o 
  -3   2   7        3.66        0.02      4.37 o 
  -2   2   7      480.33      562.71     19.21 o 
   1   2   7       71.70       61.18     13.04 o 
   2   2   7        2.37        2.83      6.33 o 
   3   2   7      122.48      123.85      8.74 o 
   4   2   7        9.59       15.82      7.40 o 
   5   2   7        4.71        5.43      8.59 o 
   6   2   7        1.74       15.42     14.58 o 
   7   2   7        3.30       -2.15     16.69 o 
 -11   3   7        0.47       -0.78      9.24 o 
 -10   3   7        0.35       -2.79      8.01 o 
  -9   3   7        0.28        4.57      6.83 o 
  -8   3   7        9.51        3.69      6.21 o 
  -7   3   7       95.95       85.24      6.32 o 
  -6   3   7       16.94       18.91      4.87 o 
  -5   3   7        1.22       -4.43      4.43 o 
  -4   3   7      100.56      101.88     10.79 o 
  -3   3   7      110.65      122.71      7.04 o 
  -2   3   7       46.73       53.89      7.05 o 
  -1   3   7        9.56       -0.42      5.75 o 
   0   3   7       59.48       48.36      5.45 o 
   1   3   7       92.49       99.02     12.06 o 
   2   3   7        4.09        7.67      5.06 o 
   3   3   7        7.46       12.00      5.46 o 
   4   3   7       81.09       92.77      9.00 o 
   5   3   7        0.04       -1.49      9.22 o 
   6   3   7        5.09        4.23     11.01 o 
   7   3   7        3.59       -3.65     16.83 o 
 -11   4   7        0.43        9.01      9.35 o 
 -10   4   7        1.06       11.76      8.50 o 
  -9   4   7       10.76       10.96      7.18 o 
  -8   4   7      126.81      125.04      7.66 o 
  -7   4   7       18.81        6.76      5.75 o 
  -6   4   7       72.23       74.03      6.66 o 
  -5   4   7      237.44      244.71     10.87 o 
  -4   4   7      205.26      220.04      7.68 o 
  -3   4   7        8.03       13.30      3.95 o 
  -2   4   7      519.27      533.38      9.03 o 
  -1   4   7        9.23        4.52      4.50 o 
   0   4   7      569.51      585.86     13.88 o 
   1   4   7       99.96       94.14      8.80 o 
   2   4   7      151.60      170.53      7.50 o 
   3   4   7       31.12       36.68      6.09 o 
   4   4   7        1.41       -1.76     10.73 o 
   5   4   7       11.22       14.64      8.96 o 
   6   4   7       21.64       21.23     10.51 o 
   7   4   7        6.58        6.45     17.39 o 
 -11   5   7        0.18        5.37      9.29 o 
 -10   5   7        6.17       -0.27      8.10 o 
  -9   5   7        8.06        4.63      7.34 o 
  -8   5   7        0.04       -4.02      6.25 o 
  -7   5   7      116.27      125.26      7.97 o 
  -6   5   7       29.84       38.83     10.05 o 
  -5   5   7        7.26       15.78     10.13 o 
  -4   5   7       47.97       51.06      6.64 o 
  -3   5   7      197.65      206.11      6.84 o 
  -2   5   7        3.94        2.21      3.58 o 
  -1   5   7       10.61       20.75      4.14 o 
   0   5   7       23.59       29.32      5.47 o 
   1   5   7        4.23        1.74      5.14 o 
   2   5   7       19.20       11.49      8.49 o 
   3   5   7        0.66       -1.24      5.70 o 
   4   5   7        2.40       -0.13      7.89 o 
   5   5   7        0.65       -8.81      8.81 o 
   6   5   7        7.91       -1.21     11.29 o 
   7   5   7        1.21       -4.28     11.70 o 
 -11   6   7        3.41       -4.35     18.65 o 
 -10   6   7        8.24       10.39      8.69 o 
  -9   6   7       13.26       12.82      7.28 o 
  -8   6   7        0.26       -2.57      6.22 o 
  -7   6   7      188.70      169.14      9.04 o 
  -6   6   7       19.19       20.25      6.36 o 
  -5   6   7       45.77       44.92      6.11 o 
  -4   6   7      242.70      256.40     13.20 o 
  -3   6   7       45.14       40.31      7.42 o 
  -2   6   7      776.02      780.79     11.75 o 
  -1   6   7      166.12      156.16     19.84 o 
   0   6   7       42.20       52.07      5.19 o 
   1   6   7      216.58      220.58     16.56 o 
   2   6   7       28.53       31.03      8.62 o 
   3   6   7      136.42      129.94     15.54 o 
   4   6   7        4.04        4.32      6.26 o 
   5   6   7        1.62        1.48      8.75 o 
   6   6   7       11.66       16.36     10.80 o 
   7   6   7        2.86        3.97     12.68 o 
 -11   7   7        3.51        6.45     17.81 o 
 -10   7   7       41.20       53.20      8.89 o 
  -9   7   7       16.99       13.91      7.49 o 
  -8   7   7        9.33       22.05      7.97 o 
  -7   7   7      366.31      392.88     12.43 o 
  -6   7   7        1.07       -0.01      5.95 o 
  -5   7   7      968.70     1095.35     23.13 o 
  -4   7   7       55.40       57.05      7.96 o 
  -3   7   7     1614.70     1697.47     38.28 o 
  -2   7   7      134.52      134.67      5.90 o 
  -1   7   7      382.60      395.27      9.54 o 
   0   7   7      236.01      243.84      7.68 o 
   1   7   7       33.91       56.27      5.07 o 
   2   7   7      265.76      277.13     10.93 o 
   3   7   7        9.16        7.26      5.95 o 
   4   7   7       79.97       71.89      7.71 o 
   5   7   7        0.55        4.64      9.50 o 
   6   7   7        8.51        8.26     13.81 o 
   7   7   7        0.02        2.86     12.24 o 
 -10   8   7       41.91       44.19     15.11 o 
  -9   8   7        2.86       -8.74      8.74 o 
  -8   8   7        0.42        3.36      8.10 o 
  -7   8   7        4.20       -1.18      7.10 o 
  -6   8   7      248.34      222.22     16.33 o 
  -5   8   7      510.35      543.09     12.87 o 
  -4   8   7        0.84        7.21      5.77 o 
  -3   8   7       95.64       92.31      6.01 o 
  -2   8   7      107.55      102.99      5.74 o 
  -1   8   7        2.66       -2.10      4.50 o 
   0   8   7       91.05       92.69      6.01 o 
   1   8   7       16.52       12.45      4.54 o 
   2   8   7       51.05       46.85      8.30 o 
   3   8   7        7.43       11.51      6.68 o 
   4   8   7        0.59        3.67      7.21 o 
   5   8   7        9.63       18.74      9.20 o 
   6   8   7        4.39       17.05     11.22 o 
   7   8   7        0.54       -1.72     11.66 o 
 -10   9   7       54.46       64.20     11.48 o 
  -9   9   7        2.06       -2.63      9.04 o 
  -8   9   7       65.95       70.69      8.96 o 
  -7   9   7      122.87      116.49      8.75 o 
  -6   9   7       24.52       14.30      6.69 o 
  -5   9   7     1034.60     1024.87     18.70 o 
  -4   9   7      155.04      193.53     12.52 o 
  -3   9   7      473.45      484.03     29.66 o 
  -2   9   7       44.02       40.12      5.06 o 
  -1   9   7      357.22      407.55     10.18 o 
   0   9   7       90.45       90.70      6.27 o 
   1   9   7       26.86       33.71      5.34 o 
   2   9   7       37.07       36.33      5.21 o 
   3   9   7        0.47       -5.78      5.78 o 
   4   9   7       18.74       11.90      7.31 o 
   5   9   7        0.10       -6.54      8.06 o 
   6   9   7        0.55       -4.63     10.33 o 
   7   9   7        1.81       -3.51     17.67 o 
 -10  10   7        1.80       -3.89     10.56 o 
  -9  10   7        3.49        4.36      9.47 o 
  -8  10   7        0.43       -1.95      8.05 o 
  -7  10   7        8.06       15.34      7.77 o 
  -6  10   7        9.88       10.39      6.99 o 
  -5  10   7      200.47      191.13      8.80 o 
  -4  10   7      250.23      228.84     17.11 o 
  -3  10   7       10.69        9.22      9.96 o 
  -2  10   7       27.43       30.46      7.18 o 
  -1  10   7      116.71      121.98      8.59 o 
   0  10   7      147.56      137.81      6.98 o 
   1  10   7        1.85        7.05      4.69 o 
   2  10   7        6.88        5.22      5.24 o 
   3  10   7        8.94        6.77      6.41 o 
   4  10   7       17.36       14.38      7.60 o 
   5  10   7        0.48       -8.42      8.86 o 
   6  10   7        7.14        3.58     11.27 o 
   7  10   7       10.94       15.85     18.93 o 
 -10  11   7        4.50        6.71     10.72 o 
  -9  11   7       19.80       16.26      9.91 o 
  -8  11   7       78.99       51.85      9.43 o 
  -7  11   7       15.71       15.76      7.67 o 
  -6  11   7       44.59       40.22      7.45 o 
  -5  11   7        6.36        9.71      8.33 o 
  -4  11   7       77.13       89.50     15.91 o 
  -3  11   7      140.86      133.57      8.53 o 
  -2  11   7       13.23       10.66      5.34 o 
  -1  11   7       79.38       86.99      7.29 o 
   0  11   7       63.33       62.74      6.08 o 
   1  11   7        0.25       -4.89      5.06 o 
   2  11   7      148.18      144.23      6.98 o 
   3  11   7        0.02        4.85      5.51 o 
   4  11   7        6.54       -0.21      7.32 o 
   5  11   7       14.41       17.85      8.20 o 
   6  11   7        4.22       16.20     12.90 o 
 -10  12   7        7.07        2.17     14.28 o 
  -9  12   7       11.14       15.69     10.27 o 
  -8  12   7        1.55       11.07      9.11 o 
  -7  12   7       61.21       77.27      8.97 o 
  -6  12   7        8.77       15.64      9.04 o 
  -5  12   7        0.27       -3.80      8.10 o 
  -4  12   7      281.73      330.95     10.36 o 
  -3  12   7        6.84        2.41      8.69 o 
  -2  12   7       65.50       73.35      9.02 o 
  -1  12   7       81.12       78.33      6.53 o 
   0  12   7      128.50      140.92      7.28 o 
   1  12   7      339.10      347.18      9.16 o 
   2  12   7       42.80       50.48      9.29 o 
   3  12   7       56.18       49.71     10.00 o 
   4  12   7        2.96        0.13      7.21 o 
   5  12   7       78.59       89.99     15.24 o 
   6  12   7        4.36        5.23      9.39 o 
  -9  13   7        6.53        5.28     10.46 o 
  -8  13   7        0.05       -7.72      8.99 o 
  -7  13   7       33.79       44.70     10.81 o 
  -6  13   7        7.33       21.86      9.58 o 
  -5  13   7      146.62      146.02     10.81 o 
  -4  13   7      208.95      208.32      9.96 o 
  -3  13   7      240.40      280.23     11.71 o 
  -2  13   7        0.11       -2.29      5.86 o 
  -1  13   7       18.69       19.02      5.86 o 
   0  13   7        0.43        3.85      5.73 o 
   1  13   7       35.86       38.58      5.81 o 
   2  13   7       32.15       26.72      6.25 o 
   3  13   7        2.82        1.23      6.09 o 
   4  13   7        5.24        0.60      7.48 o 
   5  13   7        9.52        6.88      8.96 o 
   6  13   7        2.43       -8.56      9.99 o 
  -9  14   7        2.12      -12.35     12.35 o 
  -8  14   7       14.06       15.60     11.60 o 
  -7  14   7       19.46       25.16     12.34 o 
  -6  14   7       36.55       42.44     10.39 o 
  -5  14   7       29.24       35.81     19.42 o 
  -4  14   7       28.91       40.29      8.27 o 
  -3  14   7      119.24      118.55     25.31 o 
  -2  14   7      109.22      116.57      9.47 o 
  -1  14   7       18.65       20.36      5.96 o 
   0  14   7       29.53       42.73      6.78 o 
   1  14   7       17.00       14.46      5.73 o 
   2  14   7       73.95       83.81      8.81 o 
   3  14   7       19.63       10.70      6.41 o 
   4  14   7        1.05       -7.02      7.02 o 
   5  14   7       29.58       27.83      9.45 o 
   6  14   7        1.67       -6.17     19.91 o 
  -9  15   7        2.80        1.50     13.34 o 
  -8  15   7        7.65       -0.50     22.23 o 
  -7  15   7       27.96       13.88     11.58 o 
  -6  15   7        1.63      -10.60     10.87 o 
  -5  15   7       18.67       40.55     10.38 o 
  -4  15   7        0.05        1.07      8.37 o 
  -3  15   7       92.38      128.56     29.10 o 
  -2  15   7       11.99       12.39      8.22 o 
  -1  15   7       37.00       60.08      8.48 o 
   0  15   7        4.86        1.69      6.39 o 
   1  15   7        0.66        2.11      6.48 o 
   2  15   7       46.78       40.91      6.69 o 
   3  15   7       26.76       40.56     10.50 o 
   4  15   7        2.31        0.26      7.19 o 
   5  15   7        6.25        3.91      9.05 o 
  -8  16   7       40.42       43.01     12.92 o 
  -7  16   7        9.40        2.22     11.36 o 
  -6  16   7        0.57        2.84     10.46 o 
  -5  16   7       42.59       34.20     11.17 o 
  -4  16   7       31.69       32.96      9.38 o 
  -3  16   7       28.60       21.09      8.85 o 
  -2  16   7       42.74       13.36      9.75 o 
  -1  16   7       14.36       18.89      6.61 o 
   0  16   7        5.41        8.52      6.30 o 
   1  16   7       27.82       28.20      7.80 o 
   2  16   7       63.60       55.69      7.22 o 
   3  16   7       60.45       45.44      7.47 o 
   4  16   7       10.03        5.99      7.48 o 
   5  16   7        3.59       -0.31      9.68 o 
  -8  17   7       38.00       37.32     13.19 o 
  -7  17   7       32.67       30.92     12.09 o 
  -6  17   7       24.70       26.63      9.61 o 
  -5  17   7      152.57      170.82     10.63 o 
  -4  17   7        5.61       17.44      9.36 o 
  -3  17   7       60.88       59.11      9.90 o 
  -2  17   7      173.74      174.08     11.35 o 
  -1  17   7      233.72      247.84     11.68 o 
   0  17   7       32.69       29.09      7.26 o 
   1  17   7       13.01       10.26      7.46 o 
   2  17   7       23.84       16.85      6.82 o 
   3  17   7        4.68        6.52      7.45 o 
   4  17   7       17.38        5.86      8.18 o 
   5  17   7        1.19        0.28     19.77 o 
  -8  18   7        6.94       18.75     14.32 o 
  -7  18   7       16.55       37.47     12.14 o 
  -6  18   7       86.11      116.15     13.00 o 
  -5  18   7        6.43       26.07     12.19 o 
  -4  18   7       35.41       53.88     10.53 o 
  -3  18   7       22.63       22.45      9.78 o 
  -2  18   7       89.14       97.88     11.64 o 
  -1  18   7       10.69       12.52      7.56 o 
   0  18   7       23.36       25.94      7.90 o 
   1  18   7        0.36       -3.74      7.43 o 
   2  18   7        3.03       -2.88      7.19 o 
   3  18   7       34.36       35.23      8.01 o 
   4  18   7       19.84       18.28      8.81 o 
  -7  19   7       32.21       28.58     11.73 o 
  -6  19   7       22.42       19.39     10.66 o 
  -5  19   7       49.10       59.07     12.96 o 
  -4  19   7        2.42        5.99     11.99 o 
  -3  19   7       87.37       75.56     12.62 o 
  -2  19   7        0.06        9.12      9.12 o 
  -1  19   7       48.59       36.14      7.96 o 
   0  19   7       11.18       21.70      8.30 o 
   1  19   7        4.43       -0.11      7.93 o 
   2  19   7       23.09       20.79      7.79 o 
   3  19   7        8.58        8.06      7.98 o 
  -7  20   7        7.84        0.46     14.47 o 
  -6  20   7        5.09       -7.45     13.53 o 
  -5  20   7        8.73       10.00     13.89 o 
  -4  20   7       92.66      104.29     13.39 o 
  -3  20   7        2.91       11.31     10.34 o 
  -2  20   7       16.82       21.04     13.11 o 
  -1  20   7       23.53       38.34      8.96 o 
   0  20   7        6.10       16.70      8.58 o 
   1  20   7       26.06       16.49      8.41 o 
   2  20   7       19.33       17.04      8.34 o 
   3  20   7        2.17        1.28      8.57 o 
  -6  21   7       14.94       10.19     14.62 o 
  -5  21   7        0.04       -2.83     13.67 o 
  -4  21   7        6.44       -1.80     10.03 o 
  -3  21   7        9.36      -11.24     11.24 o 
  -2  21   7       16.05       17.17     18.65 o 
  -1  21   7       10.06       11.27     11.15 o 
   0  21   7        8.56        9.47      8.77 o 
   1  21   7        2.21       -9.12      9.12 o 
   2  21   7        0.45       -3.72      9.93 o 
  -5  22   7        2.68       -1.59     17.18 o 
  -4  22   7       19.68       24.48     10.93 o 
  -3  22   7        0.82        2.53     11.59 o 
  -2  22   7       19.10       21.77     11.74 o 
  -1  22   7        1.89       -3.09     11.50 o 
   0  22   7       12.82       20.86      9.27 o 
   1  22   7        7.63       14.72      9.96 o 
   2  22   7        0.10       11.64     17.11 o 
  -4  23   7        0.74       -7.07     11.38 o 
  -3  23   7        4.80        7.07     12.14 o 
  -2  23   7        1.89      -11.11     11.11 o 
  -1  23   7        8.62       26.08     12.48 o 
   0  23   7        0.48       14.34     10.00 o 
   1  23   7        0.77      -14.58     16.41 o 
  -2  24   7        4.00       17.50     12.30 o 
 -10   0   8       22.71       23.26     26.43 o 
  -9   0   8       97.45      115.38     12.38 o 
  -8   0   8       43.23       44.08      9.84 o 
  -7   0   8       19.29        6.62      8.37 o 
  -6   0   8      213.13      208.54     12.48 o 
  -5   0   8        2.49        8.98      6.94 o 
  -4   0   8      307.77      308.91     16.83 o 
  -3   0   8      427.14      411.97     17.81 o 
   1   0   8      211.16      195.05     12.34 o 
   5   0   8       10.90       12.06     12.34 o 
   6   0   8        3.24        1.12     12.76 o 
 -10   1   8        0.03        1.96      8.45 o 
  -9   1   8        0.14       -6.11      7.08 o 
  -8   1   8        4.46        9.90      6.63 o 
  -7   1   8      103.40      109.00      7.16 o 
  -6   1   8       89.77       83.92      6.36 o 
  -5   1   8       88.25      100.34     10.69 o 
  -4   1   8       34.77       31.42      5.64 o 
  -3   1   8      140.25      154.41      8.57 o 
  -2   1   8        8.43        9.11      8.83 o 
   0   1   8      290.79      257.87     13.04 o 
   1   1   8       16.35       15.85      8.69 o 
   3   1   8       46.76       35.34     12.90 o 
   4   1   8       38.21       28.75     10.38 o 
   5   1   8       60.59       32.95     13.32 o 
   6   1   8        7.13        7.62      9.16 o 
 -10   2   8        2.82        0.33      8.64 o 
  -9   2   8        5.37       -0.64      7.50 o 
  -8   2   8       48.56       44.05      6.99 o 
  -7   2   8        2.52       10.24      6.02 o 
  -6   2   8       12.17       23.14      5.62 o 
  -5   2   8      134.87      134.65      7.62 o 
  -4   2   8        3.92        8.91      6.53 o 
  -3   2   8       16.55        4.24      6.11 o 
  -2   2   8       47.77       22.88      5.33 o 
   0   2   8       38.81       23.84      8.69 o 
   1   2   8      137.21      130.55     11.36 o 
   2   2   8       18.59        8.31      6.83 o 
   3   2   8        4.21       -5.80      6.80 o 
   4   2   8       70.44       54.55     12.76 o 
   5   2   8       53.51       68.85     13.60 o 
   6   2   8        1.62       -5.19     15.14 o 
 -10   3   8        1.28        1.93      8.49 o 
  -9   3   8       10.61        5.25      7.54 o 
  -8   3   8       36.74       26.60      8.86 o 
  -7   3   8        7.66        6.63      5.98 o 
  -6   3   8       21.74       16.55      5.57 o 
  -5   3   8       58.52       66.68      6.85 o 
  -4   3   8        0.85        4.98      5.71 o 
  -3   3   8      103.91      133.67      7.06 o 
  -2   3   8      748.09      664.50     15.07 o 
  -1   3   8      291.89      295.87     13.60 o 
   0   3   8      131.78      137.58     10.94 o 
   1   3   8        2.45        7.11      5.90 o 
   2   3   8       85.34       82.07      6.89 o 
   3   3   8       74.77       63.64      8.35 o 
   4   3   8       96.66       84.03      9.66 o 
   5   3   8       10.67       14.72     12.06 o 
   6   3   8        3.26      -11.64     15.14 o 
 -10   4   8        2.69       -4.73      8.42 o 
  -9   4   8       10.47        8.16      7.51 o 
  -8   4   8        0.40        4.35      6.53 o 
  -7   4   8       33.09       30.81      6.43 o 
  -6   4   8        8.91        2.97      6.44 o 
  -5   4   8       41.05       44.32      6.65 o 
  -4   4   8       58.56       61.54      7.70 o 
  -3   4   8       40.91       37.44      5.79 o 
  -2   4   8      129.31      108.16      7.08 o 
  -1   4   8      178.07      175.49      7.83 o 
   0   4   8        0.89        0.39      5.49 o 
   1   4   8      191.17      179.70      8.82 o 
   2   4   8        1.91       -5.58      5.58 o 
   3   4   8        4.43        9.02     12.62 o 
   4   4   8        2.50        7.80      8.86 o 
   5   4   8        1.52        0.45     10.13 o 
   6   4   8        1.36       16.55     14.72 o 
 -10   5   8       30.15       37.45      9.16 o 
  -9   5   8       11.77       19.82      7.66 o 
  -8   5   8       62.37       70.63      7.48 o 
  -7   5   8      114.02       96.64      8.30 o 
  -6   5   8       38.39       41.29      7.16 o 
  -5   5   8      824.19      825.58     16.35 o 
  -4   5   8       54.01       52.56     11.43 o 
  -3   5   8      391.77      401.15     21.59 o 
  -2   5   8       35.80       42.58      6.07 o 
  -1   5   8      347.94      385.05     15.99 o 
   0   5   8       34.35       36.77      9.25 o 
   1   5   8        0.17       -1.46      6.05 o 
   2   5   8       34.25       33.48      6.45 o 
   3   5   8       16.13       13.40      8.24 o 
   4   5   8        5.80       15.33      8.91 o 
   5   5   8        0.27       -2.33     10.24 o 
   6   5   8        2.96       -0.94     11.59 o 
 -10   6   8       51.91       65.57      9.41 o 
  -9   6   8        0.15       -7.79      9.04 o 
  -8   6   8       11.11        8.94      8.24 o 
  -7   6   8        1.08       -2.14      7.43 o 
  -6   6   8      230.92      246.65      9.94 o 
  -5   6   8      133.34      122.44      7.79 o 
  -4   6   8      248.62      298.17      9.49 o 
  -3   6   8        6.68        4.19      6.44 o 
  -2   6   8        1.99        1.48     11.71 o 
  -1   6   8        1.13       -2.55      5.89 o 
   0   6   8       11.61        6.40      6.26 o 
   1   6   8       86.44       74.75      7.47 o 
   2   6   8       15.24       17.94      6.12 o 
   3   6   8       11.66       -4.18      6.43 o 
   4   6   8        0.26        8.34      9.29 o 
   5   6   8        0.23       -0.64     10.29 o 
   6   6   8        0.58       -1.40     11.10 o 
 -10   7   8        0.37       -1.35     10.58 o 
  -9   7   8        0.40       -1.51      9.41 o 
  -8   7   8        0.42       -9.44      9.44 o 
  -7   7   8       35.33       17.41      7.73 o 
  -6   7   8       21.88       11.63      6.79 o 
  -5   7   8        7.39       -0.19      8.38 o 
  -4   7   8        5.87        9.80      6.12 o 
  -3   7   8      452.93      480.96     35.06 o 
  -2   7   8       31.42       33.46      6.89 o 
  -1   7   8      118.12      117.42      6.61 o 
   0   7   8       35.87       41.96      7.20 o 
   1   7   8       14.41        9.33      7.05 o 
   2   7   8       13.47        5.40      6.15 o 
   3   7   8        3.02       -2.84      6.62 o 
   4   7   8        0.51       -2.20      9.21 o 
   5   7   8        9.86        4.68     10.98 o 
   6   7   8        0.10      -11.84     11.84 o 
 -10   8   8        2.86       -9.11     11.50 o 
  -9   8   8        8.71       -4.11      9.38 o 
  -8   8   8       77.59       87.60      9.63 o 
  -7   8   8      124.57      127.97     11.15 o 
  -6   8   8      251.63      252.08     10.38 o 
  -5   8   8       81.12       83.29      8.20 o 
  -4   8   8       19.98       20.34      8.42 o 
  -3   8   8      170.84      195.51     10.52 o 
  -2   8   8        5.95        5.75     10.52 o 
  -1   8   8      339.00      321.34     15.56 o 
   0   8   8       32.36       39.68     10.84 o 
   1   8   8       63.46       55.53      7.73 o 
   2   8   8        1.38       -6.08      6.08 o 
   3   8   8       28.06       25.01      7.50 o 
   4   8   8        0.22       -1.39      7.53 o 
   5   8   8        0.90       -2.94     10.57 o 
   6   8   8       10.88       14.80     12.83 o 
 -10   9   8        1.44       12.25     14.32 o 
  -9   9   8       20.64       33.07     10.46 o 
  -8   9   8       85.49       98.41     11.79 o 
  -7   9   8       12.15        1.57     12.22 o 
  -6   9   8        4.62        5.48      7.53 o 
  -5   9   8       72.44       54.46      9.06 o 
  -4   9   8      252.20      258.00     11.85 o 
  -3   9   8      240.68      265.14     11.00 o 
  -2   9   8       20.17       20.00      7.36 o 
  -1   9   8       15.53       17.87      6.13 o 
   0   9   8        0.33       -5.50      6.12 o 
   1   9   8       54.21       63.70      6.78 o 
   2   9   8       23.93       18.33      6.90 o 
   3   9   8        3.61       -4.25      7.22 o 
   4   9   8        5.88        4.50      8.22 o 
   5   9   8        2.29      -10.79     10.79 o 
   6   9   8        2.90       -1.12     19.49 o 
 -10  10   8        9.96       -6.03     20.61 o 
  -9  10   8        2.91       -9.90     10.02 o 
  -8  10   8        6.15        4.42      9.26 o 
  -7  10   8       71.32       75.68      8.97 o 
  -6  10   8        1.66       -0.32     10.45 o 
  -5  10   8       93.76       89.59      9.90 o 
  -4  10   8      264.64      295.23     21.17 o 
  -3  10   8        1.77        9.25     10.94 o 
  -2  10   8       56.88       53.46      8.48 o 
  -1  10   8       31.01       23.08      6.18 o 
   0  10   8        0.83        2.10      5.68 o 
   1  10   8       71.23       71.60      7.36 o 
   2  10   8        1.12        3.97      6.97 o 
   3  10   8       19.47       22.59      7.74 o 
   4  10   8       10.37        2.12      9.22 o 
   5  10   8        1.52       18.51     12.20 o 
   6  10   8        0.09       -1.26     18.51 o 
  -9  11   8        0.42        4.87     10.61 o 
  -8  11   8        7.14       -9.09      9.09 o 
  -7  11   8        4.92       13.00     10.12 o 
  -6  11   8        3.30       10.31      9.92 o 
  -5  11   8      155.83      162.64     14.65 o 
  -4  11   8        0.55       -2.39      8.27 o 
  -3  11   8       57.57       55.81     12.48 o 
  -2  11   8      200.36      234.06     11.15 o 
  -1  11   8       22.50       33.35      6.31 o 
   0  11   8      129.99      127.27      7.94 o 
   1  11   8        9.86        8.67      6.75 o 
   2  11   8       61.51       76.42      7.24 o 
   3  11   8       49.63       43.33      8.14 o 
   4  11   8       16.89       18.18      8.17 o 
   5  11   8        3.72        3.15     11.63 o 
  -9  12   8       27.07       29.01     13.09 o 
  -8  12   8       10.72       10.47     12.04 o 
  -7  12   8       43.93       42.28     11.12 o 
  -6  12   8        0.31        2.70     10.20 o 
  -5  12   8        1.85       -9.10      9.10 o 
  -4  12   8      112.23      117.54     23.14 o 
  -3  12   8        5.73       19.91     12.97 o 
  -2  12   8       33.39       42.12     11.36 o 
  -1  12   8        0.09       -0.48      6.13 o 
   0  12   8       24.64       32.25      6.59 o 
   1  12   8       18.44       13.74      6.78 o 
   2  12   8       14.43       11.64      7.21 o 
   3  12   8        0.02        2.15      7.85 o 
   4  12   8        0.06       -2.23      8.89 o 
   5  12   8        0.30        1.14      9.94 o 
  -9  13   8       17.65       12.51     13.09 o 
  -8  13   8       22.51       34.14     12.08 o 
  -7  13   8       77.12       68.71     21.73 o 
  -6  13   8        0.05       -1.44     10.04 o 
  -5  13   8       51.60       62.00     15.99 o 
  -3  13   8       68.62       79.55      9.70 o 
  -2  13   8      133.76      136.89     20.61 o 
  -1  13   8        0.82        0.55      6.23 o 
   0  13   8      316.64      315.52     12.20 o 
   1  13   8        0.65        5.69      6.47 o 
   2  13   8       41.66       50.67      7.16 o 
   3  13   8        0.62       -7.80      7.82 o 
   4  13   8       16.00       20.95      9.26 o 
   5  13   8        3.00       -0.74      9.98 o 
  -9  14   8        0.06        7.15     20.75 o 
  -8  14   8       64.11       70.13     13.74 o 
  -7  14   8       10.18       -0.15     11.60 o 
  -6  14   8        8.79       11.24     11.28 o 
  -5  14   8        8.56       13.18     10.64 o 
  -4  14   8       15.32       46.97     14.72 o 
  -3  14   8        3.37        5.92      8.96 o 
  -2  14   8        0.11        3.54     11.43 o 
  -1  14   8        0.74       -2.83      6.56 o 
   0  14   8        0.08        1.72      7.00 o 
   1  14   8        0.85        3.06      7.40 o 
   2  14   8        2.97       -0.83      6.41 o 
   3  14   8        0.42       -3.17      8.14 o 
   4  14   8       11.25       15.41      9.47 o 
   5  14   8        1.57       -3.23     18.09 o 
  -8  15   8        0.17       11.29     12.85 o 
  -7  15   8        8.32        9.65     12.25 o 
  -6  15   8        7.20       26.04     20.05 o 
  -5  15   8        5.69       16.55     18.23 o 
  -4  15   8       41.58       40.66     15.42 o 
  -3  15   8        4.94        3.17      9.22 o 
  -2  15   8       53.79       37.22      9.61 o 
  -1  15   8       10.20        9.56      7.21 o 
   0  15   8      108.80       86.60     12.67 o 
   1  15   8        3.69        9.20      8.04 o 
   2  15   8       37.61       24.90      7.40 o 
   3  15   8        1.12        0.75      7.69 o 
   4  15   8        0.76        5.25      9.68 o 
  -8  16   8        0.97       17.98     14.01 o 
  -7  16   8        4.32      -11.99     11.99 o 
  -6  16   8       61.37       62.21     27.48 o 
  -5  16   8        6.71       27.57     14.58 o 
  -4  16   8       22.09        2.10     14.86 o 
  -3  16   8       26.98       21.93      9.85 o 
  -2  16   8       24.75       33.16     10.16 o 
  -1  16   8        2.27        0.06      9.45 o 
   0  16   8       11.18        8.46      7.82 o 
   1  16   8        5.64        2.79     10.54 o 
   2  16   8       31.51       24.74      7.68 o 
   3  16   8       13.66       10.31      8.19 o 
   4  16   8        0.76       -8.63     11.63 o 
  -7  17   8        0.08       -6.02     12.73 o 
  -6  17   8        0.29       -0.36     13.45 o 
  -5  17   8        0.24        0.37     12.96 o 
  -4  17   8       15.75       11.78     15.70 o 
  -3  17   8        4.21       -9.21     10.13 o 
  -2  17   8        3.20        4.31     10.25 o 
  -1  17   8        0.00       -5.10      9.91 o 
   0  17   8       22.72        9.91      8.17 o 
   1  17   8        7.60        4.79      8.48 o 
   2  17   8        0.54       -8.75      8.75 o 
   3  17   8        1.40        5.26      8.39 o 
  -7  18   8        1.38       11.53     13.56 o 
  -6  18   8       46.35       58.94     14.53 o 
  -5  18   8        1.89      -11.51     14.13 o 
  -4  18   8       58.44       62.12     17.53 o 
  -3  18   8        1.69        2.76     10.41 o 
  -2  18   8       37.04       56.22     18.65 o 
  -1  18   8       24.25       15.14     10.16 o 
   0  18   8       11.88       23.38      8.88 o 
   1  18   8       13.75       10.48      8.89 o 
   2  18   8        4.77        4.34      9.38 o 
   3  18   8        0.12       13.38     11.95 o 
  -6  19   8        0.06       19.19     15.90 o 
  -5  19   8        8.47       -1.11     17.74 o 
  -4  19   8        4.57       17.67     17.25 o 
  -3  19   8       44.91       38.54     12.48 o 
  -2  19   8        7.77        0.95     13.46 o 
  -1  19   8       15.75       12.96     11.25 o 
   0  19   8        6.37       12.39      8.60 o 
   1  19   8        0.07        6.20      9.43 o 
   2  19   8       16.23       14.27     10.28 o 
  -6  20   8        1.78       15.95     16.90 o 
  -5  20   8        5.33        5.05     15.06 o 
  -4  20   8        3.41       -9.39     17.25 o 
  -3  20   8        9.50       10.89     11.73 o 
  -2  20   8        8.76       11.33     11.82 o 
  -1  20   8        5.97       -5.77     11.65 o 
   0  20   8       12.45       19.03      9.21 o 
   1  20   8        0.07       -4.38      9.60 o 
   2  20   8        6.29       -6.59     14.58 o 
  -5  21   8        6.35        5.53     15.97 o 
  -4  21   8        3.25        6.43     15.48 o 
  -3  21   8       25.15       37.13     12.79 o 
  -2  21   8        0.89       -2.04     11.51 o 
  -1  21   8        2.18        5.93     12.76 o 
   0  21   8        5.52       13.93      9.95 o 
   1  21   8        0.93       -7.71     16.41 o 
  -3  22   8        3.06       -9.58     12.66 o 
  -2  22   8       14.08        7.99     17.53 o 
  -1  22   8       12.04       40.10     17.39 o 
 -10   1   9        1.47       -1.94      9.23 o 
  -9   1   9       39.49       40.27      8.49 o 
  -8   1   9        5.64       12.42      7.27 o 
  -7   1   9      124.80      127.63      7.86 o 
  -6   1   9       11.68        8.62      6.05 o 
  -5   1   9        2.30       12.88      6.66 o 
  -4   1   9       53.89       52.64      8.57 o 
  -3   1   9        3.12       13.60     14.79 o 
  -2   1   9       67.75       78.10     10.94 o 
   0   1   9       82.67       85.68     10.24 o 
   3   1   9        1.42       -1.82      8.69 o 
   4   1   9        0.56       -9.39      9.96 o 
   5   1   9        5.83        9.40      8.90 o 
 -10   2   9        3.19        9.09      9.25 o 
  -9   2   9        7.24        4.75      7.98 o 
  -8   2   9        0.38        3.12      7.17 o 
  -7   2   9       26.75       32.82      8.48 o 
  -6   2   9       30.52       35.60      7.47 o 
  -5   2   9      243.90      212.72      9.30 o 
  -4   2   9       21.07       28.75      8.13 o 
  -3   2   9       20.37       29.33      7.78 o 
  -2   2   9        0.22       -3.51      8.69 o 
  -1   2   9       44.17       50.48      8.55 o 
   0   2   9        9.59        6.55      6.52 o 
   1   2   9        1.53       -2.66      8.41 o 
   2   2   9       19.63       35.62     10.24 o 
   3   2   9        0.14       -6.59     10.52 o 
   4   2   9        9.71       11.92     12.20 o 
   5   2   9        0.07        9.68     12.62 o 
 -10   3   9        5.79        8.09      9.07 o 
  -9   3   9        7.17       13.17      8.11 o 
  -8   3   9        0.56       -1.82      7.18 o 
  -7   3   9        5.65       -3.75      7.85 o 
  -6   3   9        5.82       -3.91      6.93 o 
  -5   3   9       91.74       85.26      7.85 o 
  -4   3   9        5.90        1.83      7.74 o 
  -3   3   9       52.92       63.28      8.60 o 
  -2   3   9       11.00        9.25      8.97 o 
  -1   3   9        4.70        2.66      7.85 o 
   0   3   9       26.68       30.04      6.71 o 
   1   3   9        0.83       -6.61      6.61 o 
   2   3   9        6.71       12.06     10.24 o 
   3   3   9        3.11       -5.91     11.15 o 
   4   3   9        0.85       13.18     12.90 o 
   5   3   9        5.38      -13.60     13.60 o 
 -10   4   9        1.78        4.58      9.21 o 
  -9   4   9        6.05        8.86      8.13 o 
  -8   4   9       26.12       33.70      9.27 o 
  -7   4   9       27.34       26.66      8.21 o 
  -6   4   9       10.41       -1.67     11.57 o 
  -5   4   9       60.15       53.92      7.30 o 
  -4   4   9      234.30      273.34      9.85 o 
  -3   4   9       80.22       88.49     22.16 o 
  -1   4   9      125.70      112.60     11.22 o 
   0   4   9        0.47        5.32      8.90 o 
   1   4   9       21.34       23.80      7.43 o 
   2   4   9       52.43       37.44     10.10 o 
   3   4   9       48.86       42.22      9.52 o 
   4   4   9        0.28       13.04     13.04 o 
   5   4   9        1.84       11.08     15.14 o 
 -10   5   9        1.05      -11.78     19.77 o 
  -9   5   9        7.32       16.16     10.11 o 
  -8   5   9        1.13        6.41      8.75 o 
  -7   5   9        0.05       -0.67      8.46 o 
  -6   5   9        0.79       -1.75      7.25 o 
  -5   5   9       15.08       18.61      7.02 o 
  -4   5   9        6.48       11.19      6.74 o 
  -1   5   9       17.31       11.53      6.53 o 
   0   5   9       15.21       21.15      7.22 o 
   1   5   9        1.96       -5.98      6.66 o 
   2   5   9        8.69        4.97      8.04 o 
   3   5   9        7.79        3.02     14.79 o 
   4   5   9        1.43       -5.29     13.74 o 
   5   5   9        0.27        5.33     13.60 o 
 -10   6   9        1.68       -0.14     20.75 o 
  -9   6   9        2.70        7.98      9.94 o 
  -8   6   9        4.95       -6.11      9.07 o 
  -7   6   9        0.11        1.76      8.31 o 
  -6   6   9      122.14      131.74     13.21 o 
  -5   6   9        5.40       -2.20      7.14 o 
  -4   6   9       34.54       28.48      9.75 o 
  -3   6   9      122.41       96.75     12.90 o 
  -1   6   9       72.54       72.44      7.63 o 
   0   6   9       10.80       10.22      8.83 o 
   1   6   9        9.29       15.94      7.43 o 
   2   6   9       27.25       27.75      8.68 o 
   3   6   9        1.31        2.63     18.16 o 
   4   6   9        2.02       -0.22     10.50 o 
   5   6   9        0.46       10.05     11.88 o 
  -9   7   9        1.69       12.36     10.19 o 
  -8   7   9        5.89       -1.40      9.11 o 
  -7   7   9       20.26       26.89      8.60 o 
  -6   7   9       63.49       73.88      8.77 o 
  -5   7   9       38.21       38.88     16.27 o 
  -4   7   9       30.20       16.24      9.06 o 
  -3   7   9       22.38        2.10     11.36 o 
  -1   7   9       15.64        0.60      6.71 o 
   0   7   9       37.15       58.33      8.48 o 
   1   7   9        0.38       15.86     13.32 o 
   2   7   9        0.47        2.63      8.52 o 
   3   7   9       33.89       37.69     10.38 o 
   4   7   9        5.71        5.17     11.12 o 
   5   7   9        6.61        6.72     11.35 o 
  -9   8   9       16.04       23.24     10.65 o 
  -8   8   9        0.02        7.94      8.96 o 
  -7   8   9       19.01        7.94      8.68 o 
  -6   8   9        1.39        5.03     12.55 o 
  -5   8   9       28.85       16.90     30.22 o 
  -4   8   9       15.76       19.27      9.83 o 
  -2   8   9        0.40       -2.96     10.38 o 
  -1   8   9        4.69        6.83      7.33 o 
   0   8   9        0.68        7.46      7.32 o 
   1   8   9       10.67        2.63      7.86 o 
   2   8   9       14.01       23.25      8.24 o 
   3   8   9        0.30       -0.90      7.44 o 
   4   8   9        0.35        3.43     10.87 o 
   5   8   9        0.57      -10.08     12.19 o 
  -9   9   9       68.48       53.89     11.18 o 
  -8   9   9        0.03       -1.07      9.38 o 
  -7   9   9       31.07       32.30     16.48 o 
  -6   9   9       24.75       17.73     10.00 o 
  -5   9   9        0.73       -1.09      9.79 o 
  -4   9   9      327.02      326.28     14.13 o 
  -2   9   9       16.23        9.98      8.14 o 
  -1   9   9        2.03       11.99      7.62 o 
   0   9   9       25.33       31.94      8.01 o 
   1   9   9        9.59        4.02      8.10 o 
   2   9   9       11.79       34.81     16.62 o 
   3   9   9        0.62       -5.52      8.49 o 
   4   9   9        0.69        8.80     11.66 o 
   5   9   9        4.53       14.86     18.51 o 
  -9  10   9        0.82       10.93     11.30 o 
  -8  10   9       17.20        5.02     11.90 o 
  -7  10   9        0.28       -1.83     12.13 o 
  -6  10   9        3.97       -1.11      9.97 o 
  -5  10   9       25.21       49.10     10.51 o 
  -4  10   9       70.89      100.96     18.37 o 
  -2  10   9        0.33       -8.33      8.33 o 
  -1  10   9        1.52        7.42      8.61 o 
   0  10   9        6.56        7.74      6.65 o 
   1  10   9       46.76       43.44      9.40 o 
   2  10   9        4.22        1.43      9.54 o 
   3  10   9       15.03       11.89      8.27 o 
   4  10   9        0.30       -5.13     11.44 o 
  -9  11   9        1.57        1.96     18.23 o 
  -8  11   9        0.03        1.65     12.31 o 
  -7  11   9       28.45       27.16     11.89 o 
  -6  11   9        0.93       -3.67     10.21 o 
  -5  11   9       50.09       59.93     22.44 o 
  -4  11   9        4.78       23.00     16.97 o 
  -3  11   9       43.85       27.48     12.48 o 
  -2  11   9       57.02       53.07      9.62 o 
  -1  11   9        0.93       10.44      8.85 o 
   0  11   9       22.20       19.42      8.31 o 
   1  11   9        2.90        2.77      8.85 o 
   2  11   9        2.04       -0.08      9.41 o 
   3  11   9       17.92        6.77      8.75 o 
   4  11   9        0.22        7.72     11.88 o 
  -8  12   9        1.55       15.32     12.98 o 
  -7  12   9        1.67       -6.23     13.88 o 
  -6  12   9       38.50       52.23     12.23 o 
  -5  12   9       17.95       13.69     11.28 o 
  -4  12   9        1.19       -8.41     18.23 o 
  -3  12   9       23.27       31.69     13.04 o 
  -2  12   9        1.04       -5.41     10.87 o 
  -1  12   9       25.27       33.60     10.03 o 
   0  12   9       19.65        9.78      7.57 o 
   1  12   9       28.72       39.49      8.02 o 
   2  12   9        9.09        6.29     10.24 o 
   3  12   9        0.53       -8.14      8.82 o 
   4  12   9        6.49       20.34     10.11 o 
  -8  13   9        9.79      -12.83     12.83 o 
  -7  13   9       11.69       24.69     13.28 o 
  -6  13   9        2.20       -3.86     11.93 o 
  -5  13   9        2.71        1.12     18.23 o 
  -4  13   9        1.96       -3.74     30.08 o 
  -3  13   9       85.10       58.89     14.86 o 
  -2  13   9       22.66       26.51      9.67 o 
  -1  13   9        6.81        2.88      9.69 o 
   0  13   9        0.05       -5.51      7.63 o 
   1  13   9        0.09       -7.63      7.63 o 
   2  13   9       14.09        7.01     10.38 o 
   3  13   9        1.09        5.09      9.09 o 
   4  13   9        0.57       15.56     19.21 o 
  -8  14   9        0.84      -13.29     13.29 o 
  -7  14   9        3.94       -7.98     13.06 o 
  -6  14   9       12.44       12.37     12.80 o 
  -5  14   9        0.22      -17.95     19.49 o 
  -4  14   9       34.31       55.63     16.55 o 
  -3  14   9       31.06       18.23     14.58 o 
  -2  14   9       55.40       75.66     13.25 o 
  -1  14   9        4.38       -0.11     10.20 o 
   0  14   9        1.52        3.98      8.08 o 
   1  14   9       15.70       17.38      8.57 o 
   2  14   9        0.75        0.41      8.98 o 
   3  14   9        2.11        1.37      9.52 o 
  -7  15   9        3.83        5.14     13.07 o 
  -6  15   9        3.60       40.80     22.01 o 
  -5  15   9        2.37       -3.04     12.86 o 
  -4  15   9        0.38       -8.69     15.14 o 
  -3  15   9        2.70       -1.82     14.58 o 
  -2  15   9       77.00       95.94     20.33 o 
  -1  15   9        6.67       13.32     10.64 o 
   0  15   9        0.53        5.13     13.31 o 
   1  15   9        0.24        8.42      8.84 o 
   2  15   9        4.57       -2.33      9.17 o 
   3  15   9        5.16        9.27     12.00 o 
  -7  16   9       19.86       13.16     14.45 o 
  -6  16   9        4.22       15.42     22.30 o 
  -5  16   9        0.55      -13.53     15.14 o 
  -4  16   9        0.80      -14.30     16.27 o 
  -3  16   9        3.19        1.82     15.00 o 
  -2  16   9        0.95       -3.86     10.26 o 
  -1  16   9        2.86      -10.48     10.91 o 
   0  16   9        2.75       -7.60      8.65 o 
   1  16   9        0.05        4.14      9.06 o 
   2  16   9        0.05       -3.00      9.13 o 
  -6  17   9        0.86        3.32     14.86 o 
  -5  17   9       13.84        6.51     14.75 o 
  -4  17   9       50.51       63.52     18.51 o 
  -3  17   9        0.33       -4.16     18.72 o 
  -2  17   9        5.71        6.16     12.20 o 
  -1  17   9       21.82       18.73     11.92 o 
   0  17   9       49.88       62.98     13.33 o 
   1  17   9        2.18       14.62      9.61 o 
   2  17   9        6.61       21.74     11.84 o 
  -6  18   9        1.24       29.87     20.61 o 
  -5  18   9       31.63       45.25     16.20 o 
  -4  18   9        7.73       28.18     18.93 o 
  -3  18   9       13.68       32.04     12.02 o 
  -2  18   9        0.98       -0.12     11.75 o 
  -1  18   9        2.41        0.64     12.11 o 
   0  18   9        0.00      -12.03     12.03 o 
   1  18   9        1.69       -6.16      9.87 o 
  -5  19   9        9.45       10.10     27.90 o 
  -4  19   9        0.66        5.56     16.00 o 
  -3  19   9        0.05       -7.01     12.61 o 
  -2  19   9       22.32       17.84     26.01 o 
  -1  19   9        3.33        2.52     12.90 o 
   0  19   9        0.76       -6.31     15.85 o 
  -3  20   9       13.65        2.10     18.65 o 
  -2  20   9        5.45       18.65     18.09 o 
  -1  20   9        0.19       -4.77     18.09 o 
  -9   0  10       12.07       25.79     15.99 o 
  -8   0  10       93.90      105.15     14.09 o 
  -7   0  10        1.26        6.71     10.20 o 
  -6   0  10        2.58        0.14     13.18 o 
  -5   0  10      162.94      143.17     15.56 o 
  -4   0  10        0.47       -9.82     12.62 o 
  -3   0  10       84.69      134.61     14.02 o 
  -2   0  10       37.75       19.63     12.20 o 
   3   0  10       33.03       23.14     10.80 o 
   4   0  10       58.09       31.97     12.20 o 
  -9   1  10        0.54        0.90      8.75 o 
  -8   1  10        8.87       15.14      7.95 o 
  -7   1  10        2.03        1.90      8.58 o 
  -6   1  10       18.73       18.41     12.35 o 
  -5   1  10       41.66       35.08      9.29 o 
  -4   1  10       77.15       79.29     10.35 o 
  -3   1  10       33.34       33.68      8.71 o 
  -2   1  10        7.87       21.04     12.90 o 
  -1   1  10       21.13       24.96      8.55 o 
   1   1  10       45.11       12.20      9.25 o 
   2   1  10        5.68       -7.85      9.39 o 
   3   1  10        4.42       -3.65     10.52 o 
   4   1  10        1.97       -7.79      7.90 o 
  -9   2  10        0.17        0.60      8.61 o 
  -8   2  10        0.21        2.14      9.55 o 
  -7   2  10       22.78       19.60      8.55 o 
  -6   2  10        2.41        5.98      7.74 o 
  -5   2  10       15.40       15.81      9.38 o 
  -4   2  10       13.47       15.92      9.02 o 
  -3   2  10        0.59        4.16      8.11 o 
  -1   2  10       85.67       46.13      9.39 o 
   0   2  10       93.15       58.75      9.96 o 
   1   2  10        0.26       -7.43      9.11 o 
   2   2  10        2.40        6.31      9.11 o 
   3   2  10        1.63        6.59     10.10 o 
   4   2  10        4.51        7.85     12.62 o 
  -9   3  10        1.23       -1.79     10.32 o 
  -8   3  10        0.19        6.34     11.07 o 
  -7   3  10       12.75       13.00      8.85 o 
  -6   3  10        3.83       11.29      7.85 o 
  -5   3  10        2.93       -5.14      7.17 o 
  -4   3  10        2.88        4.20     12.83 o 
  -3   3  10       11.10       35.62     13.32 o 
  -1   3  10      111.89       77.26     11.08 o 
   0   3  10       61.13       60.47     10.10 o 
   1   3  10        7.02        3.65      9.68 o 
   2   3  10        6.14        8.83     11.08 o 
   3   3  10        3.90       15.28     12.06 o 
   4   3  10        0.82        7.01     12.90 o 
  -9   4  10        3.92       -2.68     10.57 o 
  -8   4  10        3.92        4.49      9.88 o 
  -7   4  10        5.79        2.92      8.93 o 
  -6   4  10        1.78       -7.26      8.39 o 
  -5   4  10       10.77       11.59      8.07 o 
  -4   4  10       19.20       -0.14     13.18 o 
  -3   4  10        1.94       -0.42     12.90 o 
  -1   4  10        4.41       13.60     10.52 o 
   0   4  10       44.16       30.34      7.38 o 
   1   4  10        0.01       -9.82      9.82 o 
   2   4  10       18.24       13.46     11.08 o 
   3   4  10        0.27      -11.78     11.78 o 
   4   4  10        1.79       -6.59     13.74 o 
  -9   5  10        4.67        7.35     10.75 o 
  -8   5  10       11.55       15.91     10.06 o 
  -7   5  10       60.33       63.09      9.58 o 
  -6   5  10       47.32       30.04      8.83 o 
  -5   5  10       23.34       15.71     12.13 o 
  -4   5  10      103.27      123.68     16.83 o 
  -3   5  10        5.05       -5.05     13.60 o 
  -1   5  10        5.84        1.68      9.82 o 
   0   5  10       59.73       66.97      8.33 o 
   1   5  10        0.28       -3.79     10.80 o 
   2   5  10        0.01        0.28     11.50 o 
   3   5  10        7.84       17.11     13.18 o 
   4   5  10        0.42        1.82     12.62 o 
  -9   6  10       18.83       21.19     13.81 o 
  -8   6  10        1.07       -1.10     10.15 o 
  -7   6  10       19.60       16.93      9.60 o 
  -6   6  10        1.00        4.48     11.09 o 
  -5   6  10       22.55       31.63     10.30 o 
  -4   6  10      122.32      110.86     11.38 o 
  -1   6  10        1.07      -10.10     10.10 o 
   0   6  10        1.78        5.00      7.68 o 
   1   6  10        0.75        2.21      8.39 o 
   2   6  10        5.53       13.74     12.48 o 
   3   6  10        4.51        2.94     13.32 o 
   4   6  10        0.39       -7.15     14.86 o 
  -9   7  10        9.65       -0.14     22.01 o 
  -8   7  10        0.12        3.89      9.97 o 
  -7   7  10        1.20        1.73     11.21 o 
  -6   7  10        2.27       15.11     10.73 o 
  -5   7  10       18.31       23.37     10.35 o 
  -4   7  10        6.63        2.93     20.40 o 
  -2   7  10      105.27       95.07     12.20 o 
  -1   7  10       28.20       33.93     11.50 o 
   0   7  10        2.17        4.63      8.03 o 
   1   7  10        1.62       -1.64      8.78 o 
   2   7  10        0.29        9.39     11.50 o 
   3   7  10        0.25      -13.74     13.74 o 
   4   7  10        0.04        1.77     11.30 o 
  -8   8  10       19.14       13.10     19.56 o 
  -7   8  10       40.56       42.69     15.42 o 
  -6   8  10       50.44       43.56     24.96 o 
  -5   8  10      123.40      147.81     17.88 o 
  -4   8  10       49.46       64.92     17.67 o 
  -2   8  10       75.41       74.88     13.60 o 
  -1   8  10       13.99       15.56     12.76 o 
   0   8  10       47.31       41.35      8.77 o 
   1   8  10       17.61       31.52      9.36 o 
   2   8  10        0.98       -7.99     12.76 o 
   3   8  10        0.00        3.37     12.76 o 
  -8   9  10        7.60       -0.46     13.33 o 
  -7   9  10       51.76       46.23     16.34 o 
  -6   9  10       27.96       28.93     11.82 o 
  -5   9  10        0.03        2.49     10.88 o 
  -4   9  10        0.81       -1.54     17.67 o 
  -2   9  10       12.71        4.49     11.78 o 
  -1   9  10        2.07      -11.36     11.36 o 
   0   9  10        0.16       11.80      8.82 o 
   1   9  10        0.25       -9.10      9.10 o 
   2   9  10        4.92        4.79     10.45 o 
   3   9  10        3.05       -6.03     13.04 o 
  -8  10  10       17.77       14.91     13.31 o 
  -7  10  10        2.65        0.93     12.93 o 
  -6  10  10       20.94       27.79     12.03 o 
  -5  10  10        0.33      -11.78     16.13 o 
  -4  10  10       29.72        5.61     18.93 o 
  -3  10  10      132.40      120.59     14.72 o 
  -2  10  10        2.04       -2.52     12.48 o 
  -1  10  10        3.42       10.24     12.76 o 
   0  10  10        0.91       -7.93      9.27 o 
   1  10  10        0.91       -9.64      9.64 o 
   2  10  10       17.48        0.54     10.37 o 
   3  10  10        0.11       -2.52     13.18 o 
  -8  11  10        3.62      -14.72     18.79 o 
  -7  11  10       31.46       34.26     13.17 o 
  -6  11  10        0.81        2.46     11.96 o 
  -5  11  10       16.88       29.03     19.63 o 
  -4  11  10       29.07       29.17     20.75 o 
  -3  11  10        7.62       -9.25     12.76 o 
  -2  11  10        0.30        6.03     14.02 o 
  -1  11  10       39.51        7.85     13.46 o 
   0  11  10        5.25       -1.96     13.88 o 
   1  11  10        7.26       11.54     10.18 o 
   2  11  10        0.17       -3.58     10.84 o 
   3  11  10        4.82       15.00     14.30 o 
  -7  12  10        1.57        2.82     14.00 o 
  -6  12  10        4.90       14.44     20.33 o 
  -5  12  10        2.84      -15.56     20.89 o 
  -4  12  10       18.72       37.61     11.63 o 
  -3  12  10        0.14       -9.96     14.58 o 
  -2  12  10        2.58       -9.88      9.88 o 
  -1  12  10       12.53        4.31     10.32 o 
   0  12  10        0.52        1.54     15.99 o 
   1  12  10        0.96       -2.38     10.74 o 
   2  12  10        3.65       19.01     11.15 o 
  -7  13  10        1.17        0.04     14.28 o 
  -6  13  10       14.71       24.82     22.72 o 
  -5  13  10        0.80      -11.64     21.31 o 
  -4  13  10        2.82        4.36     17.04 o 
  -3  13  10       14.61       20.75     15.14 o 
  -2  13  10        4.64       -8.36     10.53 o 
  -1  13  10       20.47       19.96     17.74 o 
   0  13  10        0.19      -10.90     10.90 o 
   1  13  10       45.57       28.71     11.00 o 
   2  13  10        4.80        3.64     10.37 o 
  -6  14  10        3.76       15.42     23.70 o 
  -5  14  10        2.05       -2.66     14.16 o 
  -4  14  10       12.37       -2.87     12.94 o 
  -3  14  10       13.30       10.10     15.42 o 
  -2  14  10        0.09       -4.88     18.51 o 
  -1  14  10        3.51       12.38     11.53 o 
   0  14  10        2.89        6.37     12.22 o 
   1  14  10        0.32        0.43     10.92 o 
  -5  15  10        0.06      -11.00     14.16 o 
  -4  15  10        0.35       -6.42     13.84 o 
  -3  15  10        3.77       -2.38     15.99 o 
  -2  15  10        1.40        2.57     11.54 o 
  -1  15  10        6.37        0.23     12.09 o 
   0  15  10        3.56       -2.00     12.32 o 
   1  15  10       11.54       11.89      9.88 o 
  -5  16  10       18.28       48.78     26.78 o 
  -4  16  10        0.50       -0.44     14.42 o 
  -3  16  10        0.59       16.55     17.11 o 
  -2  16  10        0.07      -11.69     12.24 o 
  -1  16  10       10.64       -5.25     12.59 o 
   0  16  10        8.43       10.98     15.99 o 
  -3  17  10        0.01        3.37     18.23 o 
  -2  17  10        2.98       -2.55     13.40 o 
  -1  17  10        2.02        5.33     18.79 o 
  -8   1  11        2.31       -2.38     10.12 o 
  -7   1  11        0.75       -1.40     12.20 o 
  -6   1  11       18.62       28.29     11.36 o 
  -5   1  11        6.48        3.84     11.99 o 
  -4   1  11        0.37       -5.36      9.52 o 
  -3   1  11        0.41        9.25     13.04 o 
  -2   1  11        4.04       19.49     12.76 o 
   0   1  11        0.03       -8.69      8.83 o 
   1   1  11       24.96       27.90      9.96 o 
   2   1  11        5.98        1.82     10.10 o 
   3   1  11        3.66        1.71      7.46 o 
  -8   2  11        2.40        8.78     10.30 o 
  -7   2  11        0.15        6.51     12.33 o 
  -6   2  11       13.36        0.79     25.03 o 
  -5   2  11        6.37       17.38     10.30 o 
  -4   2  11        5.14       -8.69     14.86 o 
  -3   2  11        3.18       14.30     14.86 o 
  -2   2  11        2.37       -4.91     13.60 o 
   0   2  11        0.37       -4.77      9.39 o 
   1   2  11        3.16        2.38     10.10 o 
   2   2  11        0.25       10.52     11.22 o 
   3   2  11        2.83        8.13     10.52 o 
  -8   3  11        1.31       -3.95     10.38 o 
  -7   3  11        2.03       -0.67      9.57 o 
  -6   3  11       10.44        9.55     11.49 o 
  -5   3  11        1.38       -0.14     16.83 o 
  -4   3  11       26.29        3.23     14.58 o 
  -3   3  11        0.30       -1.54     13.60 o 
  -1   3  11        2.49        2.10      9.54 o 
   0   3  11        0.05       -6.59      9.82 o 
   1   3  11        4.80       -4.21     10.52 o 
   2   3  11        0.03       -0.56     11.22 o 
   3   3  11        0.02        3.23     12.06 o 
  -8   4  11        3.72       15.07     10.97 o 
  -7   4  11       14.75       11.80      9.76 o 
  -6   4  11        0.01       -6.80     16.90 o 
  -5   4  11       11.03        8.41     16.13 o 
  -4   4  11       50.40       35.48     15.70 o 
  -3   4  11       33.06       46.83     16.83 o 
  -1   4  11        8.50        5.19     10.24 o 
   1   4  11        1.41        4.77     11.50 o 
   2   4  11        0.12        5.19     11.92 o 
  -8   5  11        6.72       10.07     10.93 o 
  -7   5  11       11.92        5.49     12.58 o 
  -6   5  11        3.44       -7.09     12.09 o 
  -5   5  11        3.16        1.40     16.69 o 
  -4   5  11        0.07       -7.85     15.42 o 
  -3   5  11       15.27       24.68     15.56 o 
  -2   5  11        3.63       13.60     10.80 o 
  -1   5  11        1.01        1.54     11.64 o 
   1   5  11        3.04        5.75     11.64 o 
   2   5  11        1.00        6.73     12.62 o 
  -8   6  11        1.49      -13.74     17.53 o 
  -7   6  11       18.31       29.55     12.76 o 
  -6   6  11        0.01        8.13     11.85 o 
  -5   6  11       37.15       62.26     18.23 o 
  -4   6  11        0.42       -7.99     16.55 o 
  -3   6  11        0.18        4.35     15.99 o 
  -2   6  11       20.92       16.55     10.80 o 
  -1   6  11        1.08       -3.08     12.06 o 
   0   6  11        0.66       -3.37     12.76 o 
   1   6  11        0.10       -5.75     12.48 o 
   2   6  11        1.95        5.33     13.46 o 
  -7   7  11        1.32       -7.34     12.46 o 
  -6   7  11       15.50       32.50     13.24 o 
  -5   7  11        2.00       -6.10     11.32 o 
  -4   7  11       21.81       26.22     17.95 o 
  -3   7  11       11.12       24.26     16.97 o 
  -2   7  11        9.90       12.06     11.22 o 
  -1   7  11        2.84        0.84     12.62 o 
   0   7  11        1.96       -7.57     12.76 o 
   1   7  11        2.29        9.68     13.18 o 
   2   7  11        1.92        4.35     14.16 o 
  -7   8  11        1.76        7.42     13.09 o 
  -6   8  11        3.81      -10.61     14.16 o 
  -5   8  11        0.19        0.14     18.37 o 
  -4   8  11        0.00       -3.08     18.65 o 
  -2   8  11        0.29       11.08     11.78 o 
  -1   8  11        6.53        5.61     12.48 o 
   0   8  11        0.00      -11.64     14.44 o 
   1   8  11        0.00       -7.71     13.04 o 
   2   8  11        0.28       24.96     14.86 o 
  -7   9  11        0.37       13.60     19.63 o 
  -6   9  11        0.47       -9.20     13.40 o 
  -5   9  11        0.43        5.89     20.33 o 
  -4   9  11        5.73       -5.75     18.79 o 
  -3   9  11       35.65       17.11     12.06 o 
  -2   9  11       41.08       34.35     14.30 o 
  -1   9  11        0.28       12.06     13.18 o 
   0   9  11        1.35        0.56     15.28 o 
   1   9  11        0.09        3.21     10.72 o 
  -7  10  11        5.66       -2.10     19.63 o 
  -6  10  11        0.50      -21.59     21.59 o 
  -5  10  11        1.35        8.13     21.31 o 
  -4  10  11        7.80       11.64     20.47 o 
  -3  10  11        4.54        7.57     12.62 o 
  -2  10  11       10.31       10.24     13.04 o 
  -1  10  11        5.11        9.11     14.58 o 
   0  10  11        7.13        3.65     15.14 o 
   1  10  11        0.11        4.96     11.10 o 
  -6  11  11        5.59      -22.01     22.72 o 
  -5  11  11        3.10       22.01     23.00 o 
  -4  11  11       32.67       24.05     11.74 o 
  -3  11  11        9.78      -13.18     13.18 o 
  -2  11  11       16.11        2.52     13.88 o 
  -1  11  11       17.14       10.52     14.30 o 
   0  11  11        0.52       12.90     15.42 o 
   1  11  11        0.77       -2.57     22.72 o 
  -5  12  11        9.17       37.02     25.24 o 
  -4  12  11        7.85        6.53     12.34 o 
  -3  12  11        4.51      -12.90     14.30 o 
  -2  12  11        0.26       -0.70     14.86 o 
  -1  12  11        4.79       -3.23     15.56 o 
   0  12  11       10.69       -6.31     17.53 o 
  -4  13  11        0.12        5.94     13.78 o 
  -3  13  11        4.32       -4.07     16.41 o 
  -2  13  11        5.71      -15.14     15.14 o 
  -1  13  11        0.26      -11.50     15.85 o 
  -2  14  11        5.42        2.24     16.27 o 
  -7   0  12       29.56       42.35     19.07 o 
  -6   0  12       13.88       20.47     17.53 o 
  -5   0  12        2.64       27.06     16.13 o 
   1   0  12        3.73        2.38      9.25 o 
  -7   1  12        9.40       24.62     13.85 o 
  -6   1  12        0.48       -0.12     12.05 o 
  -5   1  12        6.07      -12.90     17.39 o 
  -4   1  12        0.50      -16.41     16.41 o 
  -6   2  12        5.88        8.97     17.67 o 
  -5   2  12        2.14       -0.14     18.37 o 
  -4   2  12       13.38        3.93     17.53 o 
  -3   2  12        0.84       -8.69     14.58 o 
  -6   3  12        0.05        7.43     17.53 o 
  -5   3  12        6.43        5.19     17.81 o 
  -4   3  12       15.39        6.45     16.13 o 
  -3   3  12        0.80        5.61     16.27 o 
  -2   3  12        3.55       -0.67      8.42 o 
  -6   4  12        0.12       12.48     19.07 o 
  -5   4  12        0.95      -11.22     18.09 o 
  -4   4  12        3.30       -4.77     18.23 o 
  -3   4  12        0.95       -7.99     15.42 o 
  -2   4  12        4.20        3.12      8.92 o 
  -6   5  12       14.87       -2.94     19.07 o 
  -5   5  12        1.44        3.08     19.07 o 
  -4   5  12        4.37        9.25     17.39 o 
  -3   5  12        5.66        1.54     17.81 o 
  -2   5  12        1.90        8.69     11.50 o 
  -6   6  12        1.55        6.03     20.89 o 
  -5   6  12        0.08      -19.91     20.75 o 
  -4   6  12        0.04      -12.06     17.81 o 
  -3   6  12       23.89       17.95     17.25 o 
  -2   6  12       34.17       35.48     11.64 o 
  -1   6  12        6.79       -7.85     12.76 o 
  -5   7  12        3.08        8.41     19.91 o 
  -4   7  12        2.43        9.11     19.21 o 
  -3   7  12       14.99       11.66     17.81 o 
  -2   7  12        9.29        4.35     11.92 o 
  -1   7  12        1.53        3.51     13.60 o 
  -5   8  12        3.18        9.82     21.45 o 
  -4   8  12       23.76       36.04     22.44 o 
  -3   8  12       15.35        9.75     10.87 o 
  -2   8  12       10.92        5.05     13.46 o 
  -1   8  12       14.15        7.57     13.32 o 
  -4   9  12        0.77        5.05     21.45 o 
  -3   9  12        0.86        1.21     10.44 o 
  -2   9  12        2.95       -2.52     12.76 o 
  -3  10  12        8.24       14.86     13.60 o 
                                                 
